# Supplementary material for: (RS)-1-[5-(2-Chloro­prop­yl)indolin-1-yl]ethanone
Source: Acta Crystallogr Sect E Struct Rep Online. 2010 Dec 8;67(Pt 1):o51. doi: 10.1107/S1600536810050476 (PMC3050396; doi:10.1107/S1600536810050476)
Supplement: Supplementary file 1 [file e-67-00o51-sup1.cif]

##############################################################################
###                                                                        ###
###        Electronic paper (Acta Crystallographica Section E)             ###
###                                                                        ###
##############################################################################
#                                                                            #
# This CIF contains the data in a paper accepted for publication in Acta     #
# Crystallographica Section E. It conforms to the requirements of Notes      #
# for Authors for Section E, and has been peer reviewed under the auspices   #
# of the IUCr Commission on Journals.                                        #
#                                                                            #
# Full details of the Crystallographic Information File format               #
# are given in the paper "The Crystallographic Information File (CIF):       #
# a New Standard Archive File for Crystallography" by S. R. Hall, F. H.      #
# Allen and I. D. Brown [Acta Cryst. (1991), A47, 655-685].                  #
#                                                                            #
# The current version of the core CIF dictionary is obtainable from          #
# ftp://ftp.iucr.org/pub/cif_core.dic. The current version number is 2.4.    #
#                                                                            #
# Software is freely available for graphical display of the structure(s) in  #
# this CIF.  For information consult the CIF home page http://www.iucr.org/  #
# cif/home.html                                                              #
#                                                                            #
# This file may be used for bona fide research purposes within the           #
# scientific community so long as proper attribution is given to the journal # 
# article from which it was obtained.                                        #
#                                                                            #
##############################################################################
                                             
data_global
_audit_creation_method     'form.cif (version 2.0)'
_journal_data_validation_number     ?
_journal_date_recd_electronic     2010-11-25
_journal_date_accepted     2010-12-02
_journal_name_full     'Acta Crystallographica, Section E'
_journal_year     2011
_journal_volume     67
_journal_issue      1
_journal_page_first     o51
_journal_page_last     o51
_journal_paper_category     QO
_journal_coeditor_code     DN2631
_publ_contact_author_name     'Dr. Yang, Xue-Mei'
_publ_contact_author_address
;
Guangdong Medical College
Dongguan
People's Republic of China
;
_publ_contact_author_email     'xuemeiyang131@163.com'
_publ_contact_author_fax     '0086-769-22896727'
_publ_contact_author_phone     '0086-769-22896727'
_publ_section_title
;
(<i>RS</i>)-1-[5-(2-Chloropropyl)indolin-1-yl]ethanone
;
loop_
    _publ_author_name
    _publ_author_address
    'Yang, Xue-Mei'
;     Department of Chemistry
      Guangdong Medical College
      Dongguan 523808
      People's Republic of China
;
data_I
_audit_creation_method     SHELXL-97
_chemical_name_systematic
;
(<i>RS</i>)-1-[5-(2-Chloropropyl)indolin-1-yl]ethanone
;
_chemical_name_common     ?
_chemical_formula_moiety     'C13 H16 Cl N O'
_chemical_formula_sum     'C13 H16 Cl N O'
_chemical_formula_iupac     'C13 H16 Cl N O'
_chemical_formula_weight     237.72
_chemical_melting_point     ?
_symmetry_cell_setting     triclinic
_symmetry_space_group_name_H-M     'P -1'
_symmetry_space_group_name_Hall     '-P 1'
loop_
    _symmetry_equiv_pos_as_xyz
    'x, y, z'
    '-x, -y, -z'
_cell_length_a     6.9041(5)
_cell_length_b     8.4887(6)
_cell_length_c     10.6463(7)
_cell_angle_alpha     76.4230(10)
_cell_angle_beta     86.9550(10)
_cell_angle_gamma     89.9690(10)
_cell_volume     605.61(7)
_cell_formula_units_Z     2
_cell_measurement_reflns_used     2890
_cell_measurement_theta_min     2.47
_cell_measurement_theta_max     26.96
_cell_measurement_temperature     173(2)
_exptl_crystal_description     block
_exptl_crystal_colour     colourless
_exptl_crystal_size_max     0.46
_exptl_crystal_size_mid     0.41
_exptl_crystal_size_min     0.22
_exptl_crystal_density_diffrn     1.304
_exptl_crystal_density_meas     ?
_exptl_crystal_density_method     'not measured'
_exptl_crystal_F_000     252
_exptl_absorpt_coefficient_mu     0.294
_exptl_absorpt_correction_type     multi-scan
_exptl_absorpt_process_details     '(SADABS; Sheldrick, 2008)'
_exptl_absorpt_correction_T_min     0.8767
_exptl_absorpt_correction_T_max     0.9382
_exptl_special_details
;
;
_diffrn_ambient_temperature     173(2)
_diffrn_radiation_type     MoK\a
_diffrn_radiation_wavelength     0.71073
_diffrn_radiation_source     'fine-focus sealed tube'
_diffrn_radiation_monochromator     graphite
_diffrn_measurement_device_type     'Bruker AXS SMART 1000 CCD'
_diffrn_measurement_method     \w
_diffrn_detector_area_resol_mean     ?
_diffrn_reflns_number     4719
_diffrn_reflns_av_R_equivalents     0.0164
_diffrn_reflns_av_sigmaI/netI     0.0227
_diffrn_reflns_theta_min     1.97
_diffrn_reflns_theta_max     26.00
_diffrn_reflns_theta_full     26.00
_diffrn_measured_fraction_theta_max     0.984
_diffrn_measured_fraction_theta_full     0.984
_diffrn_reflns_limit_h_min     -8
_diffrn_reflns_limit_h_max     8
_diffrn_reflns_limit_k_min     -10
_diffrn_reflns_limit_k_max     10
_diffrn_reflns_limit_l_min     -13
_diffrn_reflns_limit_l_max     13
_diffrn_standards_number     0
_diffrn_standards_interval_count     ?
_diffrn_standards_interval_time     ?
_diffrn_standards_decay_%     ?
_refine_special_details
;
Refinement of <i>F</i>^2^ against ALL reflections. The weighted <i>R</i>-factor
<i>wR</i> and goodness of fit <i>S</i> are based on <i>F</i>^2^, conventional
<i>R</i>-factors <i>R</i> are based on <i>F</i>, with <i>F</i> set to zero for
negative <i>F</i>^2^. The threshold expression of <i>F</i>^2^ >
\s(<i>F</i>^2^) is used only for calculating <i>R</i>-factors(gt) <i>etc</i>.
and is not relevant to the choice of reflections for refinement.
<i>R</i>-factors based on <i>F</i>^2^ are statistically about twice as large
as those based on <i>F</i>, and <i>R</i>- factors based on ALL data will be
even larger.
;
_reflns_number_total     2343
_reflns_number_gt     1915
_reflns_threshold_expression     I>2\s(I)
_refine_ls_structure_factor_coef     Fsqd
_refine_ls_matrix_type     full
_refine_ls_R_factor_all     0.0503
_refine_ls_R_factor_gt     0.0405
_refine_ls_wR_factor_gt     0.1051
_refine_ls_wR_factor_ref     0.1130
_refine_ls_goodness_of_fit_ref     1.068
_refine_ls_restrained_S_all     1.076
_refine_ls_number_reflns     2343
_refine_ls_number_parameters     163
_refine_ls_number_restraints     5
_refine_ls_hydrogen_treatment     constr
_refine_ls_weighting_scheme     calc
_refine_ls_weighting_details
         'calc w=1/[\s^2^(Fo^2^)+(0.0478P)^2^+0.2707P] where P=(Fo^2^+2Fc^2^)/3'
_atom_sites_solution_hydrogens     geom
_atom_sites_solution_primary     direct
_atom_sites_solution_secondary     difmap
_refine_ls_shift/su_max     0.002
_refine_ls_shift/su_mean     0.000
_refine_diff_density_max     0.346
_refine_diff_density_min     -0.191
_refine_ls_extinction_method     none
_refine_ls_extinction_coef     ?
loop_
    _atom_type_symbol
    _atom_type_description
    _atom_type_scat_dispersion_real
    _atom_type_scat_dispersion_imag
    _atom_type_scat_source
    'C' 'C' 0.0033 0.0016
                         'International Tables Vol C Tables 4.2.6.8 and 6.1.1.4'
    'H' 'H' 0.0000 0.0000
                         'International Tables Vol C Tables 4.2.6.8 and 6.1.1.4'
    'N' 'N' 0.0061 0.0033
                         'International Tables Vol C Tables 4.2.6.8 and 6.1.1.4'
    'O' 'O' 0.0106 0.0060
                         'International Tables Vol C Tables 4.2.6.8 and 6.1.1.4'
    'Cl' 'Cl' 0.1484 0.1585
                         'International Tables Vol C Tables 4.2.6.8 and 6.1.1.4'
_computing_data_collection     'SMART (Bruker, 2001)'
_computing_cell_refinement     'SAINT-Plus (Bruker, 2003)'
_computing_data_reduction     'SAINT-Plus (Bruker, 2003)'
_computing_structure_solution     'SHELXTL (Sheldrick, 2008)'
_computing_structure_refinement     'SHELXL97 (Sheldrick, 2008)'
_computing_molecular_graphics
;
ORTEPIII (Burnett & Johnson, 1996), ORTEP-3 for Windows (Farrugia,
1997) and
PLATON (Spek, 2009)
;
_computing_publication_material     'SHELXTL (Sheldrick, 2008)'
loop_
    _atom_site_type_symbol
    _atom_site_label
    _atom_site_fract_x
    _atom_site_fract_y
    _atom_site_fract_z
    _atom_site_U_iso_or_equiv
    _atom_site_adp_type
    _atom_site_calc_flag
    _atom_site_refinement_flags
    _atom_site_occupancy
    _atom_site_disorder_assembly
    _atom_site_disorder_group
    O O1 0.2493(2) 0.69510(15) 0.57618(13) 0.0462(4) Uani d . 1 . .
    N N1 0.25327(19) 0.49053(16) 0.47345(13) 0.0306(3) Uani d . 1 . .
    C C1 0.2670(3) 0.4283(2) 0.35441(16) 0.0355(4) Uani d . 1 . .
    H H1A 0.3925 0.4604 0.3057 0.043 Uiso calc R 1 . .
    H H1B 0.1605 0.4711 0.2977 0.043 Uiso calc R 1 . .
    C C2 0.2505(3) 0.2437(2) 0.40071(17) 0.0371(4) Uani d . 1 . .
    H H2A 0.1365 0.2019 0.3654 0.045 Uiso calc R 1 . .
    H H2B 0.3686 0.1912 0.3739 0.045 Uiso calc R 1 . .
    C C3 0.2275(2) 0.21325(19) 0.54586(16) 0.0293(4) Uani d . 1 . .
    C C4 0.2056(2) 0.0682(2) 0.63687(17) 0.0328(4) Uani d . 1 . .
    H H4 0.2030 -0.0309 0.6101 0.039 Uiso calc R 1 . .
    C C5 0.1872(2) 0.0670(2) 0.76852(17) 0.0331(4) Uani d . 1 . .
    C C6 0.1927(2) 0.2141(2) 0.80423(16) 0.0340(4) Uani d . 1 . .
    H H6 0.1817 0.2138 0.8936 0.041 Uiso calc R 1 . .
    C C7 0.2137(2) 0.3621(2) 0.71377(16) 0.0320(4) Uani d . 1 . .
    H H7 0.2165 0.4614 0.7403 0.038 Uiso calc R 1 . .
    C C8 0.2304(2) 0.35962(19) 0.58388(15) 0.0278(4) Uani d . 1 . .
    C C9 0.2613(2) 0.6503(2) 0.47457(18) 0.0337(4) Uani d . 1 . .
    C C10 0.2848(3) 0.7693(2) 0.34518(19) 0.0404(4) Uani d . 1 . .
    H H10A 0.2923 0.8797 0.3582 0.061 Uiso calc R 1 . .
    H H10B 0.1734 0.7598 0.2940 0.061 Uiso calc R 1 . .
    H H10C 0.4042 0.7460 0.2992 0.061 Uiso calc R 1 . .
    C C11 0.1537(3) -0.0898(2) 0.86977(18) 0.0422(5) Uani d . 1 A .
    H H11A 0.0257 -0.1352 0.8581 0.051 Uiso calc R 1 . .
    H H11B 0.1485 -0.0653 0.9563 0.051 Uiso calc R 1 . .
    C C12 0.3060(3) -0.2180(2) 0.86693(18) 0.0400(4) Uani d DU 1 . .
    H H12A 0.3065 -0.2493 0.7859 0.048 Uiso d R 1 A .
    Cl Cl1 0.5409(4) -0.1512(3) 0.8927(2) 0.0525(4) Uani d PD 0.50 A 1
    C C13 0.245(2) -0.3659(13) 0.9768(12) 0.100(5) Uani d PDU 0.50 A 1
    H H13A 0.2548 -0.3380 1.0605 0.150 Uiso calc PR 0.50 A 1
    H H13B 0.3311 -0.4566 0.9725 0.150 Uiso calc PR 0.50 A 1
    H H13C 0.1111 -0.3970 0.9672 0.150 Uiso calc PR 0.50 A 1
    Cl Cl1B 0.2300(4) -0.4048(3) 0.97881(18) 0.0532(4) Uani d PD 0.50 A 2
    C C13B 0.4978(16) -0.1668(14) 0.9079(13) 0.102(5) Uani d PDU 0.50 A 2
    H H13D 0.5386 -0.0621 0.8516 0.152 Uiso calc PR 0.50 A 2
    H H13E 0.5958 -0.2483 0.9009 0.152 Uiso calc PR 0.50 A 2
    H H13F 0.4834 -0.1567 0.9977 0.152 Uiso calc PR 0.50 A 2
loop_
    _atom_site_aniso_label
    _atom_site_aniso_U_11
    _atom_site_aniso_U_22
    _atom_site_aniso_U_33
    _atom_site_aniso_U_12
    _atom_site_aniso_U_13
    _atom_site_aniso_U_23
    O1 0.0608(9) 0.0299(7) 0.0505(8) 0.0026(6) -0.0098(6) -0.0135(6)
    N1 0.0303(7) 0.0277(7) 0.0333(7) 0.0010(5) -0.0030(6) -0.0053(6)
    C1 0.0388(9) 0.0357(9) 0.0312(9) 0.0025(7) -0.0018(7) -0.0063(7)
    C2 0.0447(10) 0.0343(9) 0.0334(9) -0.0024(7) 0.0009(7) -0.0106(7)
    C3 0.0261(8) 0.0299(8) 0.0328(9) 0.0017(6) -0.0018(6) -0.0092(7)
    C4 0.0309(8) 0.0268(8) 0.0409(10) 0.0031(6) -0.0008(7) -0.0087(7)
    C5 0.0260(8) 0.0341(9) 0.0357(9) 0.0046(7) -0.0005(7) -0.0016(7)
    C6 0.0304(9) 0.0420(10) 0.0293(9) 0.0067(7) -0.0021(7) -0.0075(7)
    C7 0.0287(8) 0.0330(9) 0.0366(9) 0.0045(7) -0.0044(7) -0.0122(7)
    C8 0.0218(7) 0.0279(8) 0.0335(9) 0.0024(6) -0.0033(6) -0.0063(6)
    C9 0.0262(8) 0.0279(8) 0.0473(10) 0.0011(6) -0.0070(7) -0.0081(7)
    C10 0.0332(9) 0.0302(9) 0.0534(11) 0.0003(7) -0.0039(8) -0.0005(8)
    C11 0.0401(10) 0.0401(10) 0.0408(10) 0.0038(8) 0.0034(8) 0.0006(8)
    C12 0.0495(11) 0.0321(9) 0.0361(10) 0.0033(8) -0.0037(8) -0.0034(7)
    Cl1 0.0513(8) 0.0619(10) 0.0492(7) 0.0144(6) -0.0190(6) -0.0190(7)
    C13 0.118(9) 0.030(6) 0.136(8) 0.027(5) 0.001(5) 0.009(4)
    Cl1B 0.0777(10) 0.0273(10) 0.0482(8) 0.0008(7) -0.0027(6) 0.0036(5)
    C13B 0.081(7) 0.049(5) 0.161(10) 0.028(4) -0.026(6) 0.006(5)
_geom_special_details
;
 All esds (except the esd in the dihedral angle between two l.s. planes)
 are estimated using the full covariance matrix.  The cell esds are taken
 into account individually in the estimation of esds in distances, angles
 and torsion angles; correlations between esds in cell parameters are only
 used when they are defined by crystal symmetry.  An approximate (isotropic)
 treatment of cell esds is used for estimating esds involving l.s. planes.
;
loop_
    _geom_bond_atom_site_label_1
    _geom_bond_atom_site_label_2
    _geom_bond_site_symmetry_2
    _geom_bond_distance
    _geom_bond_publ_flag
    O1 C9 . 1.227(2) ?
    N1 C9 . 1.360(2) ?
    N1 C8 . 1.417(2) ?
    N1 C1 . 1.482(2) ?
    C1 C2 . 1.531(2) ?
    C1 H1A . 0.9900 ?
    C1 H1B . 0.9900 ?
    C2 C3 . 1.505(2) ?
    C2 H2A . 0.9900 ?
    C2 H2B . 0.9900 ?
    C3 C4 . 1.379(2) ?
    C3 C8 . 1.395(2) ?
    C4 C5 . 1.398(2) ?
    C4 H4 . 0.9500 ?
    C5 C6 . 1.389(3) ?
    C5 C11 . 1.513(2) ?
    C6 C7 . 1.395(2) ?
    C6 H6 . 0.9500 ?
    C7 C8 . 1.387(2) ?
    C7 H7 . 0.9500 ?
    C9 C10 . 1.506(3) ?
    C10 H10A . 0.9800 ?
    C10 H10B . 0.9800 ?
    C10 H10C . 0.9800 ?
    C11 C12 . 1.517(3) ?
    C11 H11A . 0.9900 ?
    C11 H11B . 0.9900 ?
    C12 C13B . 1.511(10) ?
    C12 C13 . 1.543(10) ?
    C12 Cl1 . 1.774(3) ?
    C12 Cl1B . 1.804(3) ?
    C12 H12A . 0.9604 ?
    C13 H13A . 0.9800 ?
    C13 H13B . 0.9800 ?
    C13 H13C . 0.9800 ?
    C13B H13D . 0.9800 ?
    C13B H13E . 0.9800 ?
    C13B H13F . 0.9800 ?
loop_
    _geom_angle_atom_site_label_1
    _geom_angle_atom_site_label_2
    _geom_angle_atom_site_label_3
    _geom_angle_site_symmetry_1
    _geom_angle_site_symmetry_3
    _geom_angle
    _geom_angle_publ_flag
    C9 N1 C8 . . 125.79(15) ?
    C9 N1 C1 . . 124.26(14) ?
    C8 N1 C1 . . 109.95(13) ?
    N1 C1 C2 . . 105.54(13) ?
    N1 C1 H1A . . 110.6 ?
    C2 C1 H1A . . 110.6 ?
    N1 C1 H1B . . 110.6 ?
    C2 C1 H1B . . 110.6 ?
    H1A C1 H1B . . 108.8 ?
    C3 C2 C1 . . 104.39(13) ?
    C3 C2 H2A . . 110.9 ?
    C1 C2 H2A . . 110.9 ?
    C3 C2 H2B . . 110.9 ?
    C1 C2 H2B . . 110.9 ?
    H2A C2 H2B . . 108.9 ?
    C4 C3 C8 . . 120.53(15) ?
    C4 C3 C2 . . 129.25(15) ?
    C8 C3 C2 . . 110.22(14) ?
    C3 C4 C5 . . 120.04(15) ?
    C3 C4 H4 . . 120.0 ?
    C5 C4 H4 . . 120.0 ?
    C6 C5 C4 . . 118.45(15) ?
    C6 C5 C11 . . 120.51(16) ?
    C4 C5 C11 . . 120.99(16) ?
    C5 C6 C7 . . 122.45(16) ?
    C5 C6 H6 . . 118.8 ?
    C7 C6 H6 . . 118.8 ?
    C8 C7 C6 . . 117.80(15) ?
    C8 C7 H7 . . 121.1 ?
    C6 C7 H7 . . 121.1 ?
    C7 C8 C3 . . 120.73(15) ?
    C7 C8 N1 . . 129.36(15) ?
    C3 C8 N1 . . 109.90(14) ?
    O1 C9 N1 . . 121.52(16) ?
    O1 C9 C10 . . 121.67(16) ?
    N1 C9 C10 . . 116.80(16) ?
    C9 C10 H10A . . 109.5 ?
    C9 C10 H10B . . 109.5 ?
    H10A C10 H10B . . 109.5 ?
    C9 C10 H10C . . 109.5 ?
    H10A C10 H10C . . 109.5 ?
    H10B C10 H10C . . 109.5 ?
    C5 C11 C12 . . 114.95(15) ?
    C5 C11 H11A . . 108.5 ?
    C12 C11 H11A . . 108.5 ?
    C5 C11 H11B . . 108.5 ?
    C12 C11 H11B . . 108.5 ?
    H11A C11 H11B . . 107.5 ?
    C13B C12 C11 . . 110.8(5) ?
    C13B C12 C13 . . 103.1(7) ?
    C11 C12 C13 . . 106.5(6) ?
    C13B C12 Cl1 . . 7.7(6) ?
    C11 C12 Cl1 . . 112.22(16) ?
    C13 C12 Cl1 . . 109.3(6) ?
    C13B C12 Cl1B . . 107.8(5) ?
    C11 C12 Cl1B . . 109.45(16) ?
    C13 C12 Cl1B . . 7.6(6) ?
    Cl1 C12 Cl1B . . 113.43(15) ?
    C13B C12 H12A . . 117.2 ?
    C11 C12 H12A . . 109.8 ?
    C13 C12 H12A . . 108.8 ?
    Cl1 C12 H12A . . 110.2 ?
    Cl1B C12 H12A . . 101.2 ?
    C12 C13 H13A . . 109.5 ?
    C12 C13 H13B . . 109.5 ?
    H13A C13 H13B . . 109.5 ?
    C12 C13 H13C . . 109.5 ?
    H13A C13 H13C . . 109.5 ?
    H13B C13 H13C . . 109.5 ?
    C12 C13B H13D . . 109.5 ?
    C12 C13B H13E . . 109.5 ?
    H13D C13B H13E . . 109.5 ?
    C12 C13B H13F . . 109.5 ?
    H13D C13B H13F . . 109.5 ?
    H13E C13B H13F . . 109.5 ?
loop_
    _geom_torsion_atom_site_label_1
    _geom_torsion_atom_site_label_2
    _geom_torsion_atom_site_label_3
    _geom_torsion_atom_site_label_4
    _geom_torsion_site_symmetry_1
    _geom_torsion_site_symmetry_2
    _geom_torsion_site_symmetry_3
    _geom_torsion_site_symmetry_4
    _geom_torsion
    _geom_torsion_publ_flag
    C9 N1 C1 C2 . . . . -179.87(15) ?
    C8 N1 C1 C2 . . . . -0.04(18) ?
    N1 C1 C2 C3 . . . . 0.17(17) ?
    C1 C2 C3 C4 . . . . 179.67(16) ?
    C1 C2 C3 C8 . . . . -0.26(18) ?
    C8 C3 C4 C5 . . . . -0.4(2) ?
    C2 C3 C4 C5 . . . . 179.70(16) ?
    C3 C4 C5 C6 . . . . -0.4(2) ?
    C3 C4 C5 C11 . . . . 177.16(15) ?
    C4 C5 C6 C7 . . . . 0.7(2) ?
    C11 C5 C6 C7 . . . . -176.83(15) ?
    C5 C6 C7 C8 . . . . -0.3(2) ?
    C6 C7 C8 C3 . . . . -0.4(2) ?
    C6 C7 C8 N1 . . . . -179.86(15) ?
    C4 C3 C8 C7 . . . . 0.8(2) ?
    C2 C3 C8 C7 . . . . -179.27(14) ?
    C4 C3 C8 N1 . . . . -179.69(14) ?
    C2 C3 C8 N1 . . . . 0.25(18) ?
    C9 N1 C8 C7 . . . . -0.8(3) ?
    C1 N1 C8 C7 . . . . 179.34(16) ?
    C9 N1 C8 C3 . . . . 179.70(14) ?
    C1 N1 C8 C3 . . . . -0.13(18) ?
    C8 N1 C9 O1 . . . . 0.2(3) ?
    C1 N1 C9 O1 . . . . -179.96(16) ?
    C8 N1 C9 C10 . . . . -179.55(14) ?
    C1 N1 C9 C10 . . . . 0.3(2) ?
    C6 C5 C11 C12 . . . . -125.81(18) ?
    C4 C5 C11 C12 . . . . 56.7(2) ?
    C5 C11 C12 C13B . . . . 68.4(6) ?
    C5 C11 C12 C13 . . . . 179.9(6) ?
    C5 C11 C12 Cl1 . . . . 60.3(2) ?
    C5 C11 C12 Cl1B . . . . -172.81(15) ?
loop_
    _geom_hbond_atom_site_label_D
    _geom_hbond_atom_site_label_H
    _geom_hbond_atom_site_label_A
    _geom_hbond_site_symmetry_A
    _geom_hbond_distance_DH
    _geom_hbond_distance_HA
    _geom_hbond_distance_DA
    _geom_hbond_angle_DHA
    C4 H4 O1 1_545 0.95 2.45 3.388(2) 167.5
    C12 H12A O1 1_545 0.96 2.44 3.388(2) 169.4
