# Supplementary material for: (RS)-1-[5-(2-Chloro­prop­yl)indolin-1-yl]ethanone
Source: Acta Crystallogr Sect E Struct Rep Online. 2010 Dec 8;67(Pt 1):o51. doi: 10.1107/S1600536810050476 (PMC3050396; doi:10.1107/S1600536810050476)
Supplement: Supplementary file 2 [file e-67-00o51-Isup2.hkl]

# 
# h,k,l, Fc-squared, Fo-squared, sigma(Fo-squared) and status flag 
# 
data_I
_shelx_title ' 10231m in P-1' 
_shelx_refln_list_code          4 
_shelx_F_calc_maximum      112.44 
_exptl_crystal_F_000       252.00 
_reflns_d_resolution_high  0.8108 
 
loop_ 
 _symmetry_equiv_pos_as_xyz 
 'x, y, z' 
 '-x, -y, -z' 
 
_cell_length_a     6.9041 
_cell_length_b     8.4887 
_cell_length_c    10.6463 
_cell_angle_alpha  76.423 
_cell_angle_beta   86.955 
_cell_angle_gamma  89.969 
 
_shelx_F_squared_multiplier     1.000 
 
loop_ 
 _refln_index_h 
 _refln_index_k 
 _refln_index_l 
 _refln_F_squared_calc 
 _refln_F_squared_meas 
 _refln_F_squared_sigma 
 _refln_observed_status 
   1   0   0       17.92       11.61      0.61 o 
   2   0   0    12643.07    12170.35    222.40 o 
   3   0   0     1028.81     1063.45     30.17 o 
   4   0   0     2075.09     2223.97     27.51 o 
   5   0   0       88.29       94.20      1.62 o 
   6   0   0      109.31      112.17      2.93 o 
   7   0   0       10.49       10.56      1.18 o 
   8   0   0        2.92        2.44      1.07 o 
  -8   1   0      216.16      213.14      5.91 o 
  -7   1   0        9.20        9.74      0.76 o 
  -5   1   0       37.84       43.85      1.07 o 
  -4   1   0     1692.74     1692.50     25.04 o 
  -3   1   0      112.42      124.83      1.77 o 
  -2   1   0     2635.22     2670.09     32.95 o 
  -1   1   0        0.29        0.05      0.07 o 
   0   1   0      205.39      212.10      3.35 o 
   1   1   0        3.03        4.24      0.15 o 
   2   1   0      489.70      509.00      6.41 o 
   3   1   0      382.49      392.22      5.05 o 
   4   1   0       22.89       25.64      0.59 o 
   5   1   0        5.41        5.99      0.48 o 
   6   1   0       16.74       20.14      0.99 o 
   7   1   0        3.06        1.70      0.81 o 
   8   1   0        0.45        0.56      0.93 o 
  -8   2   0        4.01        2.36      0.77 o 
  -7   2   0        4.27        2.08      0.61 o 
  -6   2   0        5.49        3.32      0.89 o 
  -5   2   0      189.53      186.41      3.35 o 
  -4   2   0      397.43      423.49      5.51 o 
  -3   2   0      134.78      134.77      1.90 o 
  -2   2   0       79.09       91.20      2.32 o 
  -1   2   0     1028.89     1015.10     19.22 o 
   0   2   0      895.03      947.43     14.49 o 
   1   2   0       26.40       28.99      0.49 o 
   2   2   0      143.77      141.58      1.93 o 
   3   2   0        0.03        0.15      0.15 o 
   4   2   0        4.86        4.76      0.69 o 
   5   2   0       16.04       15.48      0.68 o 
   6   2   0        1.01        1.37      0.47 o 
   7   2   0        4.14        4.04      0.98 o 
   8   2   0        4.25        6.14      1.24 o 
  -8   3   0        2.64        1.89      1.35 o 
  -7   3   0        0.21        0.13      1.23 o 
  -6   3   0       44.27       47.64      1.35 o 
  -5   3   0       85.44       84.99      1.84 o 
  -4   3   0       37.39       41.75      0.82 o 
  -3   3   0        2.50        5.13      0.28 o 
  -2   3   0      983.11     1010.86     15.55 o 
  -1   3   0      499.02      501.36      6.36 o 
   0   3   0       72.85       86.81      1.54 o 
   1   3   0       64.63       71.74      1.06 o 
   2   3   0       34.76       32.46      0.60 o 
   3   3   0       13.02       12.96      0.41 o 
   4   3   0        2.49        2.64      0.41 o 
   5   3   0       11.91       12.47      0.68 o 
   6   3   0        0.57        0.65      0.48 o 
   7   3   0       30.71       27.77      1.59 o 
   8   3   0        1.16        1.10      1.13 o 
  -7   4   0       34.41       30.24      1.16 o 
  -6   4   0       26.09       24.33      0.96 o 
  -5   4   0       94.43       95.57      2.04 o 
  -4   4   0        3.71        2.89      0.60 o 
  -3   4   0      161.27      174.67      3.04 o 
  -2   4   0       36.71       36.66      0.71 o 
  -1   4   0       58.24       59.58      0.99 o 
   0   4   0       35.86       34.16      1.62 o 
   1   4   0       99.35       84.83      1.88 o 
   2   4   0       60.32       56.62      0.94 o 
   3   4   0       94.66       90.31      1.41 o 
   4   4   0        5.04        4.57      0.51 o 
   5   4   0        0.35        0.46      0.43 o 
   6   4   0       21.21       20.60      1.13 o 
   7   4   0        0.90       -0.21      0.62 o 
  -7   5   0       32.82       34.54      1.55 o 
  -6   5   0        9.05       10.88      0.97 o 
  -5   5   0        0.43        0.67      0.48 o 
  -3   5   0       91.12       95.41      1.54 o 
  -2   5   0        1.26        0.91      0.26 o 
  -1   5   0       24.07       30.21      0.67 o 
   0   5   0       89.78       89.33      1.40 o 
   1   5   0      104.39      116.73      2.14 o 
   2   5   0      141.35      139.98      2.05 o 
   3   5   0      103.50      101.05      2.10 o 
   4   5   0       26.45       27.88      0.98 o 
   5   5   0        0.99       -0.17      0.48 o 
   6   5   0       16.44       16.72      0.94 o 
   7   5   0        0.46       -0.47      0.70 o 
  -6   6   0       46.67       48.77      1.50 o 
  -4   6   0       36.09       35.94      1.11 o 
  -3   6   0       13.98       11.97      0.55 o 
  -2   6   0      471.58      446.28      5.91 o 
  -1   6   0        6.02        5.77      0.72 o 
   0   6   0       48.33       44.27      0.89 o 
   1   6   0      146.89      146.66      2.70 o 
   2   6   0        2.24        0.71      0.65 o 
   3   6   0       36.90       38.75      1.18 o 
   4   6   0       97.04      104.66      2.32 o 
   5   6   0        4.06        4.57      0.85 o 
   6   6   0      107.24      111.42      2.96 o 
  -6   7   0        0.00        0.64      0.93 o 
  -5   7   0       50.25       49.71      2.26 o 
  -4   7   0       42.43       40.66      1.90 o 
  -3   7   0       15.04       14.02      0.75 o 
  -2   7   0      389.01      390.07      5.27 o 
  -1   7   0        2.60        2.33      0.39 o 
   0   7   0      251.18      253.70      3.57 o 
   1   7   0      113.64      109.80      3.35 o 
   2   7   0      238.50      239.81      4.31 o 
   3   7   0       15.19       15.11      0.79 o 
   4   7   0        8.49        9.04      0.76 o 
   5   7   0       12.87       13.67      0.93 o 
   6   7   0        1.79        1.72      0.77 o 
  -5   8   0       13.35       16.49      1.45 o 
  -4   8   0       76.22       76.50      2.88 o 
  -3   8   0      100.19      103.60      3.34 o 
  -2   8   0       51.13       52.14      1.44 o 
  -1   8   0       53.68       54.02      1.45 o 
   0   8   0        0.42        0.51      0.42 o 
   1   8   0       20.84       18.77      1.09 o 
   2   8   0       19.21       17.80      1.10 o 
   3   8   0       17.40       19.77      0.95 o 
   4   8   0       10.74       11.43      1.01 o 
   5   8   0        1.04        1.95      0.77 o 
  -4   9   0       10.38       13.13      1.61 o 
  -3   9   0        5.93        9.36      1.38 o 
  -2   9   0        4.55        6.67      1.15 o 
  -1   9   0       28.71       29.32      1.60 o 
   0   9   0        0.01        0.33      0.88 o 
   1   9   0       21.31       25.18      1.69 o 
   2   9   0        9.75       12.88      1.57 o 
   3   9   0       36.10       40.01      2.19 o 
   0  10   0        0.44       -0.66      1.17 o 
   1  10   0       32.39       33.71      2.13 o 
  -3  -9   1        4.64        8.61      0.96 o 
  -2  -9   1       22.47       23.99      1.10 o 
  -1  -9   1        0.33        1.19      0.69 o 
   0  -9   1       36.04       41.81      2.08 o 
   1  -9   1        0.28        0.16      1.10 o 
   2  -9   1       15.20       18.97      1.44 o 
   3  -9   1       10.26       13.48      1.43 o 
  -4  -8   1        5.97        6.22      0.82 o 
  -3  -8   1       34.90       35.09      1.27 o 
  -2  -8   1        0.84        0.97      0.55 o 
  -1  -8   1        6.15        3.97      0.64 o 
   0  -8   1       33.15       32.95      2.22 o 
   1  -8   1       14.89       12.31      0.75 o 
   2  -8   1       17.48       19.02      1.30 o 
   3  -8   1        0.69        2.63      1.02 o 
   4  -8   1       16.34       17.85      1.40 o 
   5  -8   1       15.07       16.13      1.39 o 
  -5  -7   1        0.96        0.11      1.30 o 
  -4  -7   1       20.70       25.68      1.09 o 
  -3  -7   1        0.18        0.12      0.49 o 
  -2  -7   1        8.98       11.59      0.73 o 
  -1  -7   1        6.08        5.38      0.60 o 
   0  -7   1      119.86      120.14      2.31 o 
   1  -7   1       32.29       31.51      1.75 o 
   2  -7   1       36.06       36.81      2.49 o 
   4  -7   1      224.40      230.95      4.26 o 
   5  -7   1       11.38       11.96      0.90 o 
   6  -7   1       64.82       72.20      2.91 o 
  -6  -6   1       45.02       49.09      1.64 o 
  -5  -6   1       30.50       31.62      1.23 o 
  -4  -6   1      231.09      224.46      6.09 o 
  -3  -6   1       28.07       27.32      1.01 o 
  -2  -6   1      494.49      493.67      8.08 o 
  -1  -6   1       15.30       12.71      0.63 o 
   0  -6   1      425.32      421.32      5.57 o 
   1  -6   1      341.21      331.73      4.48 o 
   2  -6   1      267.01      249.95      3.52 o 
   3  -6   1       84.26       87.98      2.18 o 
   4  -6   1        6.46        6.57      1.13 o 
   5  -6   1       97.39       97.07      2.19 o 
   6  -6   1        0.21        1.40      0.67 o 
  -7  -5   1        5.90        8.13      0.97 o 
  -6  -5   1       83.39       85.06      2.17 o 
  -5  -5   1       15.47       15.54      0.92 o 
  -4  -5   1       52.89       45.64      1.31 o 
  -3  -5   1        0.03        0.14      0.45 o 
  -2  -5   1      258.45      252.94      4.36 o 
  -1  -5   1      153.87      141.84      2.07 o 
   0  -5   1      124.62      130.94      1.93 o 
   1  -5   1      116.56      107.75      1.66 o 
   2  -5   1      256.35      239.93      3.31 o 
   3  -5   1       67.21       62.82      1.45 o 
   4  -5   1      100.25       94.39      2.02 o 
   5  -5   1       36.11       35.60      1.14 o 
   6  -5   1        0.09       -0.59      0.56 o 
   7  -5   1        0.06       -0.21      0.80 o 
  -7  -4   1        8.39       11.78      1.00 o 
  -6  -4   1       18.06       17.43      0.90 o 
  -5  -4   1       41.11       40.08      1.24 o 
  -4  -4   1      226.56      235.85      4.23 o 
  -3  -4   1      211.00      205.04      4.75 o 
  -2  -4   1      264.84      300.25      4.99 o 
  -1  -4   1        0.78        1.04      0.20 o 
   0  -4   1     1035.93     1196.60     14.90 o 
   1  -4   1      250.38      222.97      3.02 o 
   2  -4   1        0.13        0.24      0.20 o 
   3  -4   1        0.02       -0.06      0.26 o 
   4  -4   1       37.82       39.28      1.09 o 
   5  -4   1       27.82       29.15      1.00 o 
   6  -4   1        0.18        0.80      0.55 o 
   7  -4   1        3.04        1.87      0.75 o 
  -7  -3   1       18.23       15.02      0.88 o 
  -6  -3   1        0.85        1.05      0.51 o 
  -5  -3   1       50.44       45.37      1.29 o 
  -4  -3   1       32.69       27.90      0.91 o 
  -3  -3   1        0.02       -0.01      0.26 o 
  -2  -3   1      127.67      123.39      1.74 o 
  -1  -3   1      194.96      203.05      2.70 o 
   0  -3   1      216.92      221.18      2.92 o 
   1  -3   1        0.03        0.83      0.18 o 
   2  -3   1       80.72       76.07      1.17 o 
   3  -3   1      173.09      162.23      2.28 o 
   4  -3   1       65.92       71.91      1.57 o 
   5  -3   1        4.75        4.67      0.55 o 
   6  -3   1       14.31       13.23      0.73 o 
   7  -3   1       27.38       31.62      1.17 o 
   8  -3   1        0.67       -0.76      0.68 o 
  -8  -2   1       23.38       21.45      1.62 o 
  -7  -2   1        4.49        3.20      0.67 o 
  -6  -2   1        8.73        8.53      0.74 o 
  -5  -2   1       26.50       27.22      0.94 o 
  -4  -2   1      135.24      158.96      2.27 o 
  -3  -2   1       31.90       31.77      0.85 o 
  -2  -2   1        0.33        0.12      0.20 o 
  -1  -2   1       47.98       52.84      0.79 o 
   0  -2   1      181.17      191.32      3.02 o 
   1  -2   1       45.15       44.01      0.70 o 
   2  -2   1        0.26        1.02      0.33 o 
   3  -2   1        5.58        3.10      0.21 o 
   4  -2   1       45.85       43.85      0.81 o 
   5  -2   1       39.69       37.63      1.08 o 
   6  -2   1       19.32       20.09      0.88 o 
   7  -2   1        3.42        3.14      0.63 o 
   8  -2   1        0.49       -0.87      0.91 o 
  -8  -1   1        0.03        1.22      0.94 o 
  -7  -1   1       10.72       10.91      1.09 o 
  -6  -1   1        2.32        3.18      0.53 o 
  -5  -1   1       83.04       86.83      2.11 o 
  -4  -1   1       49.59       53.45      0.96 o 
  -3  -1   1        3.30        2.91      0.38 o 
  -2  -1   1      101.82      112.03      1.54 o 
  -1  -1   1      356.55      370.55      5.77 o 
   0  -1   1      723.67      735.43     11.15 o 
   1  -1   1      735.34      751.26      9.45 o 
   2  -1   1      206.99      193.60      4.48 o 
   3  -1   1      169.36      187.81      4.02 o 
   4  -1   1       29.44       35.53      0.82 o 
   5  -1   1      335.02      356.71      5.89 o 
   6  -1   1       81.54       79.74      1.83 o 
   7  -1   1      144.16      135.83      2.80 o 
   8  -1   1      102.61       92.84      2.26 o 
  -8   0   1        6.72        6.48      1.15 o 
  -7   0   1        5.96        6.79      1.03 o 
  -6   0   1        1.18        3.13      0.63 o 
  -5   0   1       15.99       16.68      0.54 o 
  -4   0   1       22.43       26.15      0.61 o 
  -3   0   1       35.42       36.49      0.98 o 
  -2   0   1      423.41      435.92      5.52 o 
  -1   0   1     2171.86     2282.74     28.46 o 
   0   0   1      869.55      842.44     13.02 o 
   1   0   1      598.77      613.70      9.29 o 
   2   0   1     7477.69     7646.37    100.15 o 
   3   0   1      762.11      765.19     10.07 o 
   4   0   1     1252.62     1326.54     16.54 o 
   5   0   1       79.19       87.47      1.44 o 
   8   0   1      112.79      104.58      3.58 o 
  -8   1   1        0.25       -0.05      0.94 o 
  -6   1   1       98.20       46.13      1.71 o 
  -5   1   1      104.13       96.81      1.93 o 
  -4   1   1      122.89      123.37      2.23 o 
  -3   1   1       31.93       45.28      0.79 o 
  -2   1   1     1792.60     1992.16     25.02 o 
  -1   1   1     1058.38     1032.13     15.76 o 
   0   1   1      940.96      937.23     14.38 o 
   2   1   1        2.24        1.09      0.22 o 
   3   1   1      710.16      750.90     14.04 o 
   4   1   1       10.39       14.30      0.62 o 
   5   1   1        0.89        0.44      0.31 o 
   6   1   1       31.83       35.61      1.09 o 
   7   1   1        4.18        3.36      0.89 o 
   8   1   1        0.12        0.17      0.98 o 
  -8   2   1        9.82        8.58      1.39 o 
  -7   2   1        0.48        0.96      0.56 o 
  -6   2   1        5.29        4.12      0.58 o 
  -5   2   1      141.45      143.87      2.17 o 
  -3   2   1        9.01        7.17      0.35 o 
  -2   2   1     1312.39     1321.94     16.38 o 
  -1   2   1      559.80      563.11      7.05 o 
   0   2   1       30.49       37.51      0.57 o 
   1   2   1       59.39       63.01      0.91 o 
   2   2   1      427.52      453.66      5.76 o 
   3   2   1       61.60       47.37      0.82 o 
   4   2   1       54.52       56.35      1.00 o 
   5   2   1        8.35        6.15      0.54 o 
   6   2   1       26.56       28.04      0.97 o 
   7   2   1        0.82        0.32      0.78 o 
   8   2   1       22.05       23.25      1.62 o 
  -8   3   1        1.29        0.32      0.73 o 
  -7   3   1        7.58        5.18      1.02 o 
  -6   3   1       10.76        9.45      0.67 o 
  -5   3   1        8.59        5.13      0.69 o 
  -4   3   1       71.09       65.50      1.13 o 
  -3   3   1      477.61      461.21      5.95 o 
  -2   3   1      449.33      437.90      5.59 o 
  -1   3   1      796.46      867.93     10.82 o 
   0   3   1      268.18      270.03      3.48 o 
   1   3   1     2443.53     2598.14     31.98 o 
   2   3   1        0.81        0.95      0.33 o 
   3   3   1       99.80      110.44      1.80 o 
   4   3   1      164.46      175.85      2.80 o 
   5   3   1      142.94      153.82      2.95 o 
   6   3   1        4.40        5.30      0.63 o 
   7   3   1       26.19       29.67      1.67 o 
   8   3   1        2.76        2.24      1.05 o 
  -7   4   1      107.26      112.73      2.50 o 
  -6   4   1       36.46       36.72      1.19 o 
  -5   4   1       71.34       69.65      3.23 o 
  -4   4   1        0.00        0.33      0.23 o 
  -3   4   1      321.49      324.63      4.31 o 
  -2   4   1       49.11       38.83      0.73 o 
  -1   4   1      642.13      697.41      8.80 o 
   0   4   1      117.70      115.99      1.78 o 
   1   4   1      833.44      909.26     12.56 o 
   2   4   1        6.01        5.81      0.64 o 
   3   4   1      641.93      647.74      8.26 o 
   4   4   1       52.62       55.06      1.37 o 
   5   4   1       47.35       51.55      1.41 o 
   6   4   1        0.02       -0.57      0.56 o 
   7   4   1       25.66       28.33      1.67 o 
  -7   5   1        0.96        1.48      0.99 o 
  -6   5   1        8.40        5.42      1.92 o 
  -5   5   1       21.61       19.48      1.23 o 
  -4   5   1       81.52       77.48      1.35 o 
  -3   5   1        7.29        6.39      0.37 o 
  -2   5   1        0.00        0.28      0.22 o 
  -1   5   1      174.24      164.58      2.33 o 
   0   5   1      260.01      269.21      3.60 o 
   1   5   1       22.06       23.93      0.56 o 
   2   5   1       68.66       76.55      1.54 o 
   3   5   1       79.45       79.06      1.32 o 
   4   5   1       16.44       15.98      1.09 o 
   5   5   1       51.62       48.44      1.40 o 
   6   5   1        0.04       -0.11      0.74 o 
   7   5   1        2.18        3.38      1.32 o 
  -6   6   1        0.01        0.35      0.89 o 
  -5   6   1       25.08       23.65      1.41 o 
  -4   6   1        3.05        3.80      0.56 o 
  -3   6   1        6.91        6.29      0.44 o 
  -2   6   1       47.03       42.97      0.91 o 
  -1   6   1      207.53      202.09      2.85 o 
   0   6   1       53.21       48.08      1.10 o 
   1   6   1       44.42       42.91      0.86 o 
   2   6   1        0.06        0.00      0.25 o 
   3   6   1      254.57      260.51      4.58 o 
   4   6   1       13.21       13.59      0.76 o 
   5   6   1       99.44       99.47      2.32 o 
   6   6   1        9.19       11.14      0.97 o 
  -6   7   1        0.06        0.92      1.07 o 
  -5   7   1       59.96       55.55      2.36 o 
  -4   7   1       13.54       14.67      1.14 o 
  -3   7   1      193.39      184.61      3.47 o 
  -2   7   1        0.05        0.38      0.40 o 
  -1   7   1      411.75      411.79      5.50 o 
   0   7   1      100.61       94.77      1.58 o 
   1   7   1      357.26      344.26      4.67 o 
   2   7   1      164.63      161.91      3.08 o 
   3   7   1       17.25       14.03      0.79 o 
   4   7   1      264.87      268.15      4.90 o 
   5   7   1        0.05       -0.35      0.64 o 
   6   7   1       66.69       71.57      2.05 o 
  -5   8   1        0.87        1.30      1.02 o 
  -4   8   1      103.23      100.72      3.38 o 
  -3   8   1       12.32       13.34      1.14 o 
  -2   8   1       27.45       23.98      0.96 o 
  -1   8   1       38.54       37.45      1.51 o 
   0   8   1       56.58       50.01      1.60 o 
   1   8   1       17.00       16.92      1.20 o 
   2   8   1       13.27       10.19      0.69 o 
   3   8   1        7.11        4.21      2.72 o 
   4   8   1        4.44        4.89      1.35 o 
   5   8   1        2.37        1.23      0.75 o 
  -4   9   1        9.56       13.19      1.60 o 
  -3   9   1        3.54        2.65      1.04 o 
  -2   9   1        1.52        1.09      0.60 o 
  -1   9   1       22.61       22.10      0.98 o 
   0   9   1        3.43        5.07      1.02 o 
   1   9   1        1.38        1.85      0.91 o 
   2   9   1        3.98        4.19      1.19 o 
   3   9   1        8.82       11.22      1.65 o 
   4   9   1        0.75        1.22      1.15 o 
  -2  10   1        0.43        1.10      1.05 o 
  -1  10   1        0.63        1.04      0.97 o 
   0  10   1        0.22       -0.58      0.91 o 
   2  10   1       10.29       10.73      1.65 o 
  -2  -9   2        0.93        1.49      0.75 o 
  -1  -9   2       77.75       91.00      2.25 o 
   0  -9   2        0.25       -0.24      0.93 o 
   1  -9   2       46.82       52.65      2.06 o 
   3  -9   2       10.28       13.66      1.29 o 
  -4  -8   2        0.05        0.69      0.71 o 
  -3  -8   2       13.58       16.54      1.51 o 
  -2  -8   2       13.79       11.17      0.82 o 
  -1  -8   2        0.00       -0.57      0.51 o 
   0  -8   2        0.33        0.15      1.13 o 
   1  -8   2        8.31        7.65      0.81 o 
   2  -8   2       16.78       13.86      2.00 o 
   3  -8   2       11.57       10.61      0.77 o 
   4  -8   2        1.61        2.49      0.72 o 
  -5  -7   2        0.15        0.92      0.69 o 
  -4  -7   2        1.71        1.42      1.08 o 
  -3  -7   2        0.02       -0.39      0.50 o 
  -2  -7   2        1.71        0.26      0.47 o 
  -1  -7   2        0.52        0.74      0.45 o 
   0  -7   2        3.27        2.60      0.54 o 
   1  -7   2        2.96        2.99      0.53 o 
   2  -7   2       96.69      101.81      3.49 o 
   3  -7   2       99.30       96.02      2.37 o 
   4  -7   2       23.09       24.71      1.88 o 
   5  -7   2       20.79       20.68      1.03 o 
  -6  -6   2       26.91       27.86      1.25 o 
  -5  -6   2        0.44        0.34      0.60 o 
  -4  -6   2       19.80       17.88      0.89 o 
  -3  -6   2        7.08        4.66      0.59 o 
  -2  -6   2      141.95      133.68      2.68 o 
  -1  -6   2      202.50      187.78      3.44 o 
   0  -6   2      243.44      235.40      3.31 o 
   1  -6   2      296.12      293.94      4.05 o 
   2  -6   2      317.09      328.89      7.37 o 
   3  -6   2       82.25       81.31      1.86 o 
   4  -6   2      225.04      224.26      4.10 o 
   5  -6   2       37.55       39.11      1.30 o 
   6  -6   2        5.10        3.16      0.73 o 
  -6  -5   2       33.63       31.16      1.26 o 
  -5  -5   2       17.20       15.23      0.86 o 
  -4  -5   2      135.62      133.98      2.78 o 
  -3  -5   2      140.37      145.36      2.85 o 
  -2  -5   2       23.47       23.72      0.96 o 
  -1  -5   2       58.59       64.41      1.12 o 
   0  -5   2       53.92       58.90      1.06 o 
   1  -5   2      400.77      402.05      5.31 o 
   2  -5   2       73.65       72.48      1.28 o 
   3  -5   2      106.86      112.30      2.26 o 
   4  -5   2        0.05        0.07      0.44 o 
   5  -5   2       82.38       79.30      1.90 o 
   6  -5   2        1.72        0.97      0.56 o 
   7  -5   2       16.72       15.90      0.96 o 
  -7  -4   2        3.86        3.19      0.76 o 
  -6  -4   2        0.95        1.03      0.57 o 
  -5  -4   2        2.25        2.38      0.69 o 
  -4  -4   2       13.32       11.06      0.66 o 
  -3  -4   2        6.62        8.79      0.55 o 
  -2  -4   2        5.64        3.61      0.51 o 
  -1  -4   2       33.18       38.88      0.74 o 
   0  -4   2       62.37       57.28      0.99 o 
   1  -4   2      254.29      249.29      3.38 o 
   2  -4   2      101.66      107.24      1.63 o 
   3  -4   2        4.51        6.23      0.48 o 
   4  -4   2       43.59       33.44      1.02 o 
   5  -4   2      102.60       99.89      2.18 o 
   6  -4   2        4.43        4.29      0.66 o 
   7  -4   2        0.05        0.05      0.62 o 
  -7  -3   2       18.46       17.67      0.97 o 
  -6  -3   2       24.33       25.33      1.05 o 
  -5  -3   2      114.41      116.52      2.47 o 
  -4  -3   2        0.22        0.35      0.37 o 
  -3  -3   2     1297.37     1362.35     21.02 o 
  -2  -3   2        3.59        2.95      0.35 o 
  -1  -3   2     2895.95     3382.42     41.70 o 
   0  -3   2      313.07      337.54      5.30 o 
   1  -3   2     1252.44     1457.01     18.09 o 
   2  -3   2      399.63      408.58      5.27 o 
   3  -3   2      229.97      212.54      2.89 o 
   4  -3   2       10.32       12.29      0.60 o 
   5  -3   2       14.46       15.47      0.72 o 
   6  -3   2       67.34       68.15      2.28 o 
   7  -3   2        4.40        3.55      0.68 o 
   8  -3   2        0.57       -0.39      0.70 o 
  -8  -2   2        0.25        0.57      0.98 o 
  -7  -2   2      103.82      102.84      2.97 o 
  -6  -2   2        3.96        4.05      1.41 o 
  -5  -2   2      296.02      281.45      4.94 o 
  -4  -2   2       35.15       32.85      0.97 o 
  -3  -2   2      107.08       98.89      1.93 o 
  -2  -2   2        6.30        8.40      0.46 o 
  -1  -2   2      793.70      849.75     16.17 o 
   0  -2   2      589.08      616.40     12.53 o 
   1  -2   2       60.47       61.57      0.95 o 
   2  -2   2       25.82       30.76      0.56 o 
   3  -2   2      180.57      166.81      2.91 o 
   4  -2   2        5.11        8.04      0.49 o 
   5  -2   2       35.36       34.79      1.04 o 
   6  -2   2        2.30        1.01      0.48 o 
   7  -2   2        1.26        0.87      0.56 o 
   8  -2   2       10.72        9.06      0.98 o 
  -8  -1   2        8.45       12.23      1.28 o 
  -7  -1   2        0.49       -0.04      0.50 o 
  -6  -1   2       45.35       42.99      1.28 o 
  -5  -1   2        5.73        6.10      0.57 o 
  -4  -1   2      165.80      152.03      2.24 o 
  -3  -1   2      164.66      157.99      2.20 o 
  -2  -1   2      876.40      917.16     11.48 o 
  -1  -1   2       17.08       18.54      0.34 o 
   0  -1   2        2.32        4.05      0.26 o 
   1  -1   2     1992.55     2090.54     25.91 o 
   2  -1   2      903.62      930.08     14.09 o 
   3  -1   2      164.48      170.03      2.91 o 
   4  -1   2        3.13        1.93      0.43 o 
   5  -1   2      242.90      248.37      6.22 o 
   6  -1   2       15.84       20.12      1.75 o 
   7  -1   2        0.62       -0.10      0.55 o 
   8  -1   2        4.52        1.60      0.74 o 
  -8   0   2        0.43        0.71      0.95 o 
  -7   0   2        0.97        1.15      0.74 o 
  -6   0   2       29.99       29.68      1.01 o 
  -5   0   2        9.76        7.23      0.46 o 
  -4   0   2       25.95       27.07      0.63 o 
  -3   0   2      141.67      144.42      2.03 o 
  -2   0   2      429.84      469.49      5.94 o 
  -1   0   2     1265.50     1282.97     15.90 o 
   0   0   2      866.61      891.27     13.44 o 
   1   0   2      370.86      340.35      4.31 o 
   2   0   2      438.26      426.52      6.59 o 
   3   0   2       28.35       28.07      0.70 o 
   4   0   2     1339.21     1390.91     17.32 o 
   5   0   2      159.85      160.03      2.94 o 
   6   0   2      342.96      337.55      8.95 o 
   7   0   2        1.13        0.70      0.55 o 
   8   0   2      284.28      288.99      7.58 o 
  -7   1   2        1.47        0.95      0.79 o 
  -6   1   2        7.38        6.83      1.66 o 
  -5   1   2       44.50       39.94      0.86 o 
  -4   1   2      124.29      116.07      1.75 o 
  -3   1   2      203.04      212.87      4.86 o 
  -2   1   2       32.19       29.24      0.67 o 
  -1   1   2       56.55       56.32      0.86 o 
   0   1   2     4434.54     4431.46     67.68 o 
   1   1   2      678.07      676.94      8.44 o 
   2   1   2     1881.83     1861.92     27.02 o 
   3   1   2        8.98        6.47      0.30 o 
   4   1   2      339.81      327.21      5.00 o 
   5   1   2       30.04       32.17      0.90 o 
   7   1   2        0.17        0.32      0.69 o 
   8   1   2        3.08        3.46      1.09 o 
  -8   2   2        0.67        1.82      0.99 o 
  -7   2   2       17.88       16.13      1.25 o 
  -6   2   2        6.09        4.15      0.60 o 
  -5   2   2       99.71       95.19      1.57 o 
  -4   2   2        0.05       -0.05      0.20 o 
  -3   2   2       94.85       80.52      1.25 o 
  -2   2   2      155.81      139.23      1.91 o 
  -1   2   2     2278.17     2222.83     31.10 o 
   0   2   2      939.38      996.82     15.25 o 
   1   2   2      496.72      455.06      5.73 o 
   2   2   2        1.66        0.22      0.37 o 
   3   2   2      660.79      693.74     10.63 o 
   4   2   2       83.07       82.81      1.34 o 
   5   2   2        4.37        3.87      0.66 o 
   6   2   2        0.36        0.59      0.43 o 
   7   2   2        1.22        0.60      0.81 o 
  -8   3   2        2.33        0.43      1.13 o 
  -7   3   2       13.47       11.94      0.82 o 
  -6   3   2        0.04        0.24      0.48 o 
  -5   3   2      196.23      184.75      3.34 o 
  -4   3   2       33.79       33.92      0.74 o 
  -3   3   2      273.25      282.87      3.77 o 
  -2   3   2        0.76        0.26      0.15 o 
  -1   3   2       62.15       55.32      0.86 o 
   0   3   2      179.33      214.32      2.80 o 
   1   3   2       11.92       17.83      0.47 o 
   2   3   2        6.61        4.98      0.35 o 
   3   3   2      570.28      607.41      7.74 o 
   4   3   2       83.80       80.82      1.34 o 
   5   3   2       37.22       35.45      0.81 o 
   6   3   2        3.81        5.28      0.63 o 
   7   3   2       52.22       47.92      2.08 o 
   8   3   2        1.08        0.26      1.07 o 
  -7   4   2        1.23        1.47      0.66 o 
  -6   4   2        0.26        0.88      0.59 o 
  -5   4   2      180.90      177.06      5.60 o 
  -4   4   2       54.40       52.65      1.01 o 
  -3   4   2      225.24      236.22      4.90 o 
  -2   4   2      151.16      144.73      2.05 o 
  -1   4   2     1056.35     1125.60     14.02 o 
   0   4   2       36.57       32.18      0.60 o 
   1   4   2      258.78      293.90      3.85 o 
   2   4   2        1.12        2.69      0.30 o 
   3   4   2       32.43       37.87      0.76 o 
   4   4   2        1.26        0.33      0.24 o 
   5   4   2       31.53       28.94      1.10 o 
   6   4   2        8.04        9.14      1.92 o 
   7   4   2        0.17        0.31      0.97 o 
  -7   5   2       50.34       50.66      2.31 o 
  -6   5   2       10.49       11.12      1.30 o 
  -5   5   2       17.26       17.28      0.76 o 
  -4   5   2       81.63       86.03      1.47 o 
  -3   5   2       68.19       78.87      1.53 o 
  -2   5   2        9.32        5.54      0.33 o 
  -1   5   2      112.09       94.79      1.45 o 
   0   5   2      170.95      188.74      2.60 o 
   1   5   2        2.91        2.70      0.47 o 
   2   5   2        0.00       -0.20      0.20 o 
   3   5   2      107.18       94.36      2.50 o 
   4   5   2       34.70       34.22      1.06 o 
   5   5   2        8.38        7.72      1.21 o 
   6   5   2        6.88        7.58      2.54 o 
   7   5   2        0.38        0.88      1.03 o 
  -6   6   2        5.89        7.66      1.28 o 
  -5   6   2        8.45        7.49      1.10 o 
  -4   6   2        2.80        1.82      0.46 o 
  -3   6   2       33.55       26.20      0.88 o 
  -2   6   2       52.40       46.22      1.20 o 
  -1   6   2       30.60       25.79      1.14 o 
   0   6   2       18.01       15.84      0.48 o 
   1   6   2      126.47      117.17      1.79 o 
   2   6   2      223.95      215.23      3.04 o 
   3   6   2        0.09        0.18      0.35 o 
   4   6   2       45.44       45.70      1.32 o 
   5   6   2       29.78       29.66      1.12 o 
   6   6   2       49.07       57.82      1.70 o 
  -6   7   2        0.01        1.41      1.00 o 
  -5   7   2       16.67       14.97      1.25 o 
  -4   7   2       12.77       13.24      1.12 o 
  -3   7   2        4.41        3.30      0.54 o 
  -2   7   2       46.43       43.28      1.23 o 
  -1   7   2       54.28       47.75      1.28 o 
   0   7   2       41.20       40.62      1.14 o 
   1   7   2        0.11       -0.02      0.35 o 
   2   7   2        3.39        3.01      0.52 o 
   3   7   2       30.16       28.42      1.03 o 
   4   7   2       12.53       10.86      0.75 o 
   5   7   2        9.40        7.83      1.46 o 
   6   7   2       72.93       72.47      2.04 o 
  -5   8   2       10.67       12.30      1.19 o 
  -4   8   2        1.74        1.04      0.86 o 
  -3   8   2       88.57       86.96      2.07 o 
  -2   8   2      147.57      137.00      3.20 o 
  -1   8   2       18.15       18.10      0.83 o 
   0   8   2       65.72       60.04      1.55 o 
   1   8   2      120.58      123.93      2.56 o 
   2   8   2      109.87       96.04      3.21 o 
   4   8   2       14.58       11.88      1.23 o 
   5   8   2       12.77       14.57      1.49 o 
  -4   9   2       34.83       35.11      1.92 o 
  -3   9   2        1.48        0.72      0.93 o 
  -2   9   2       14.74       16.06      0.88 o 
  -1   9   2        4.08        3.30      0.65 o 
   0   9   2       31.01       31.04      1.14 o 
   1   9   2        9.90       12.06      1.17 o 
   2   9   2        0.18       -0.07      0.74 o 
   3   9   2        0.01        0.83      1.13 o 
   4   9   2        3.48        4.13      1.34 o 
  -2  10   2       32.15       35.75      1.93 o 
  -1  10   2        3.35        5.88      0.84 o 
   0  10   2       42.93       49.80      2.31 o 
   1  10   2        3.69        1.50      0.99 o 
  -1  -9   3       11.79       13.19      0.92 o 
   0  -9   3       26.86       31.05      1.62 o 
   1  -9   3        2.46        2.50      0.86 o 
   2  -9   3       44.86       55.29      2.23 o 
  -3  -8   3       19.61       17.56      1.01 o 
  -2  -8   3        0.49        0.57      0.63 o 
  -1  -8   3       22.21       17.75      0.93 o 
   0  -8   3       13.27       12.32      0.78 o 
   1  -8   3       69.29       68.83      2.38 o 
   2  -8   3        0.00        0.26      0.76 o 
   3  -8   3        0.33        0.26      1.40 o 
   4  -8   3       22.44       21.82      2.29 o 
  -5  -7   3        4.92        5.77      0.88 o 
  -4  -7   3        7.64        8.96      1.02 o 
  -3  -7   3       29.87       33.46      1.24 o 
  -2  -7   3       34.48       33.52      1.17 o 
  -1  -7   3       29.27       33.86      2.18 o 
   0  -7   3       41.80       39.22      1.21 o 
   1  -7   3       17.06       17.82      1.33 o 
   2  -7   3       10.26       11.99      0.74 o 
   3  -7   3       40.80       43.57      1.36 o 
   4  -7   3       18.84       19.96      0.99 o 
   5  -7   3        0.82        0.26      1.12 o 
  -6  -6   3       64.13       70.24      2.08 o 
  -5  -6   3        1.03        1.31      1.02 o 
  -4  -6   3      241.84      241.07      6.61 o 
  -3  -6   3        0.26       -0.64      0.45 o 
  -2  -6   3      184.97      180.81      3.45 o 
  -1  -6   3       54.44       51.65      1.36 o 
   0  -6   3      259.41      257.36      9.58 o 
   1  -6   3        0.00        0.22      0.32 o 
   2  -6   3       66.20       60.14      1.51 o 
   3  -6   3        0.05       -0.36      0.47 o 
   4  -6   3      105.27       98.61      2.24 o 
   5  -6   3        1.66        0.77      0.59 o 
   6  -6   3       95.04      110.23      2.58 o 
  -6  -5   3       20.95       21.53      2.28 o 
  -5  -5   3        0.08       -0.27      0.51 o 
  -4  -5   3       35.04       34.37      1.19 o 
  -3  -5   3        3.07        5.14      0.60 o 
  -2  -5   3      213.19      210.66      7.10 o 
  -1  -5   3       78.67       80.19      1.75 o 
   0  -5   3      169.74      173.25      2.51 o 
   1  -5   3       19.73       16.10      0.88 o 
   2  -5   3      491.39      480.61      7.76 o 
   3  -5   3       21.48       20.25      0.83 o 
   4  -5   3       24.83       23.61      0.92 o 
   5  -5   3        1.21        1.09      0.62 o 
   6  -5   3       37.43       42.40      1.95 o 
   7  -5   3       15.96       18.09      1.03 o 
  -7  -4   3        2.26        2.41      0.76 o 
  -6  -4   3        1.00        0.94      0.60 o 
  -5  -4   3       15.63       16.82      0.87 o 
  -4  -4   3        0.00        0.08      0.42 o 
  -3  -4   3        1.13        2.12      0.42 o 
  -2  -4   3       22.29       25.40      0.85 o 
  -1  -4   3       10.05       10.67      0.39 o 
   0  -4   3      102.21      120.20      2.16 o 
   1  -4   3      132.99      140.61      2.08 o 
   2  -4   3       75.16       83.98      1.38 o 
   3  -4   3        1.11        0.98      0.38 o 
   4  -4   3      309.64      316.30      5.36 o 
   5  -4   3        6.00        5.50      0.65 o 
   6  -4   3        7.55        7.75      0.78 o 
   7  -4   3       58.11       60.59      2.33 o 
  -7  -3   3        1.92        1.51      0.81 o 
  -6  -3   3       10.63        9.96      0.79 o 
  -5  -3   3        0.09        1.00      0.42 o 
  -4  -3   3       54.62       56.52      1.97 o 
  -3  -3   3       43.70       41.60      1.11 o 
  -2  -3   3       39.46       45.22      1.10 o 
  -1  -3   3      157.08      161.17      2.24 o 
   0  -3   3      318.95      357.44      7.89 o 
   1  -3   3      333.10      388.59      5.06 o 
   2  -3   3        3.74        5.62      0.46 o 
   3  -3   3      336.13      368.58      7.27 o 
   4  -3   3       10.63       12.43      0.62 o 
   5  -3   3      161.80      161.92      3.10 o 
   6  -3   3        0.09        0.55      0.50 o 
   7  -3   3        7.72        6.33      1.05 o 
  -7  -2   3        9.68       12.55      0.99 o 
  -6  -2   3        8.46        8.57      0.78 o 
  -5  -2   3       61.01       60.96      1.57 o 
  -4  -2   3        2.69        3.93      0.50 o 
  -3  -2   3      291.62      301.24      5.05 o 
  -2  -2   3        0.69        1.12      0.46 o 
  -1  -2   3        0.06        0.90      0.33 o 
   0  -2   3      349.15      347.88      5.42 o 
   1  -2   3      225.56      230.98      3.06 o 
   2  -2   3      222.58      216.87      3.78 o 
   3  -2   3       10.42        8.91      0.47 o 
   4  -2   3        3.60        2.37      0.54 o 
   5  -2   3       29.36       29.05      1.01 o 
   6  -2   3       34.49       34.41      1.13 o 
   7  -2   3        0.55       -0.02      0.57 o 
   8  -2   3        7.21        6.29      0.87 o 
  -8  -1   3        7.76        7.64      1.38 o 
  -7  -1   3       18.88       15.93      0.92 o 
  -6  -1   3        1.96        1.81      0.82 o 
  -5  -1   3        1.12        0.46      0.40 o 
  -4  -1   3       18.61       18.41      0.72 o 
  -3  -1   3        1.06        1.88      0.22 o 
  -2  -1   3       15.49       18.08      0.50 o 
  -1  -1   3       39.70       32.07      0.56 o 
   0  -1   3      366.56      396.15      9.45 o 
   1  -1   3      141.84      151.48      2.04 o 
   2  -1   3        1.07        1.31      0.24 o 
   3  -1   3       35.83       33.60      1.05 o 
   4  -1   3      323.98      337.00      5.52 o 
   5  -1   3       57.13       56.32      1.39 o 
   6  -1   3        1.97        1.26      0.47 o 
   7  -1   3       12.02       11.07      0.74 o 
   8  -1   3        7.25        7.52      0.90 o 
  -8   0   3        1.15        1.71      1.00 o 
  -7   0   3        1.60        0.38      0.81 o 
  -6   0   3       36.13       35.35      1.15 o 
  -5   0   3       18.19       17.68      0.76 o 
  -4   0   3        0.26        0.61      0.33 o 
  -3   0   3       82.67       87.07      1.34 o 
  -2   0   3      267.08      271.38      3.54 o 
  -1   0   3        7.53       11.79      0.30 o 
   0   0   3        0.96        2.07      0.20 o 
   1   0   3       46.44       46.90      0.72 o 
   2   0   3        5.09        5.07      0.49 o 
   3   0   3       15.65       14.39      0.42 o 
   4   0   3       30.04       33.21      0.85 o 
   5   0   3        2.82        1.66      0.42 o 
   6   0   3        4.74        3.04      0.79 o 
   7   0   3       32.60       31.25      1.13 o 
   8   0   3        0.58        1.44      0.72 o 
  -8   1   3        7.95        8.80      1.35 o 
  -7   1   3        0.56        0.01      0.82 o 
  -6   1   3       22.18       21.66      0.88 o 
  -5   1   3        4.52        4.76      0.64 o 
  -4   1   3        8.46        8.28      0.38 o 
  -3   1   3      350.50      359.12      4.69 o 
  -2   1   3        8.23       11.25      0.32 o 
  -1   1   3       11.25        9.98      0.32 o 
   0   1   3     3416.09     3370.82     41.79 o 
   1   1   3      157.91      169.08      2.24 o 
   2   1   3      175.46      156.90      2.12 o 
   3   1   3      143.05      135.26      1.91 o 
   4   1   3       67.34       66.51      1.22 o 
   5   1   3        1.18        0.80      0.61 o 
   6   1   3        5.30        2.58      1.08 o 
   7   1   3        2.50        1.86      0.56 o 
   8   1   3       13.45       13.09      1.53 o 
  -8   2   3        1.25        1.17      1.12 o 
  -6   2   3        0.49        0.69      0.37 o 
  -5   2   3        7.99        7.90      0.60 o 
  -4   2   3       52.13       45.93      2.03 o 
  -3   2   3        6.37        9.45      0.35 o 
  -2   2   3      218.97      198.75      5.20 o 
  -1   2   3      183.05      182.61      3.07 o 
   0   2   3        1.18        1.64      0.20 o 
   1   2   3       26.31       27.07      0.54 o 
   2   2   3      744.19      682.86     24.84 o 
   3   2   3      104.67      106.54      2.64 o 
   4   2   3        4.30        2.91      0.46 o 
   5   2   3       87.44       88.13      1.82 o 
   7   2   3       15.32       14.49      1.15 o 
   8   2   3        0.30       -0.25      0.94 o 
  -7   3   3        6.85        4.68      0.76 o 
  -6   3   3        0.13       -0.30      0.48 o 
  -5   3   3       33.75       31.16      0.78 o 
  -4   3   3       69.95       70.72      1.23 o 
  -3   3   3        0.10        0.20      0.20 o 
  -2   3   3        0.11       -0.17      0.16 o 
  -1   3   3       42.00       32.26      0.78 o 
   0   3   3      186.67      186.32      3.12 o 
   1   3   3        1.54        0.34      0.14 o 
   2   3   3      301.53      322.01      4.19 o 
   3   3   3        0.72        0.04      0.19 o 
   4   3   3       30.41       30.20      0.70 o 
   5   3   3      111.48      112.06      1.80 o 
   6   3   3       28.22       27.57      0.94 o 
   7   3   3       15.28       15.46      1.25 o 
   8   3   3        5.40        8.12      1.35 o 
  -7   4   3        1.73        1.33      1.05 o 
  -6   4   3       42.86       39.43      1.79 o 
  -5   4   3       19.01       20.91      0.65 o 
  -4   4   3       88.04       85.32      1.44 o 
  -3   4   3      129.91      116.33      1.76 o 
  -2   4   3     1062.97     1099.50     13.74 o 
  -1   4   3       53.34       70.34      1.08 o 
   0   4   3       61.15       76.60      1.15 o 
   1   4   3      985.81     1081.05     13.49 o 
   2   4   3       77.34       82.87      1.30 o 
   3   4   3      341.02      344.56      5.62 o 
   4   4   3       11.54       12.28      0.55 o 
   5   4   3      138.53      139.83      2.18 o 
   6   4   3       16.84       16.12      0.82 o 
   7   4   3       62.06       58.96      2.41 o 
  -7   5   3       13.57       13.04      1.59 o 
  -6   5   3       18.87       19.24      1.35 o 
  -5   5   3       22.02       24.87      1.39 o 
  -4   5   3        9.81        9.95      0.60 o 
  -3   5   3        6.16        8.01      0.50 o 
  -2   5   3       12.14       11.76      0.56 o 
  -1   5   3       66.14       80.08      1.25 o 
   0   5   3       68.57       59.33      0.99 o 
   1   5   3        7.29        5.82      0.29 o 
   2   5   3       21.65       23.04      0.57 o 
   3   5   3       81.53       81.50      1.38 o 
   4   5   3       19.91       19.65      0.74 o 
   5   5   3        0.05        0.15      0.50 o 
   6   5   3        0.70        0.67      0.58 o 
   7   5   3        0.24       -0.98      1.02 o 
  -6   6   3        3.13        1.79      0.97 o 
  -5   6   3        1.88        0.91      0.81 o 
  -4   6   3       29.35       26.28      0.96 o 
  -3   6   3       25.10       25.43      0.89 o 
  -2   6   3       14.78       12.87      0.62 o 
  -1   6   3        9.47       10.00      0.53 o 
   0   6   3       71.15       65.82      1.50 o 
   1   6   3       15.27       16.06      0.50 o 
   2   6   3      135.24      125.65      1.93 o 
   3   6   3       54.83       53.19      1.05 o 
   4   6   3       14.43       11.80      1.02 o 
   5   6   3        0.19       -0.77      0.51 o 
   6   6   3       14.58       15.64      0.92 o 
  -6   7   3       12.53       13.17      1.59 o 
  -5   7   3       13.34       12.63      1.23 o 
  -4   7   3        3.44        2.22      0.56 o 
  -3   7   3        2.01        2.70      0.53 o 
  -2   7   3      198.81      179.81      3.73 o 
  -1   7   3       35.34       34.56      1.07 o 
   0   7   3       52.85       49.32      1.30 o 
   1   7   3        3.89        4.71      1.22 o 
   2   7   3       64.40       59.71      1.46 o 
   3   7   3        0.01        0.01      0.72 o 
   4   7   3        9.57        5.68      0.95 o 
   5   7   3        2.72        1.64      0.67 o 
   6   7   3        2.24        3.18      0.79 o 
  -5   8   3       13.31       15.34      1.65 o 
  -4   8   3       25.89       26.61      1.64 o 
  -3   8   3        4.79        3.78      0.64 o 
  -2   8   3        0.08       -0.32      0.47 o 
  -1   8   3       26.40       24.87      0.97 o 
   0   8   3       35.63       32.24      1.11 o 
   1   8   3        2.82        4.22      0.63 o 
   2   8   3        5.62        4.02      0.88 o 
   3   8   3       18.18       17.63      1.30 o 
   4   8   3       46.81       45.98      2.29 o 
   5   8   3        7.50        9.75      1.46 o 
  -4   9   3        0.10       -1.33      1.00 o 
  -3   9   3        0.06        0.54      0.60 o 
  -2   9   3        0.99        1.24      0.61 o 
  -1   9   3        0.02        0.18      0.68 o 
   0   9   3        0.30        0.61      0.76 o 
   1   9   3        0.18        0.12      0.73 o 
   2   9   3        5.44        4.87      1.08 o 
   3   9   3       22.42       22.72      1.61 o 
   4   9   3        1.00        0.68      1.14 o 
  -2  10   3        1.44        1.37      0.86 o 
  -1  10   3       55.02       55.45      1.69 o 
   0  10   3        2.80        4.93      1.10 o 
   1  10   3       34.97       33.23      1.92 o 
   2  10   3       21.80       26.79      1.79 o 
  -3  -8   4        2.46        4.35      1.10 o 
  -2  -8   4        3.47        3.23      0.78 o 
  -1  -8   4        1.26       -0.22      0.59 o 
   0  -8   4       10.96       11.84      0.86 o 
   1  -8   4       12.56       11.12      1.00 o 
   2  -8   4        0.54        0.64      0.76 o 
   3  -8   4        1.87        1.67      0.98 o 
  -4  -7   4        0.45       -0.39      0.64 o 
  -3  -7   4       32.20       29.70      1.20 o 
  -2  -7   4        1.17        0.04      0.65 o 
  -1  -7   4       13.21       11.01      0.74 o 
   0  -7   4        7.35        6.58      0.69 o 
   1  -7   4       23.39       21.76      1.30 o 
   2  -7   4       21.17       17.62      0.84 o 
   3  -7   4        4.79        5.20      0.71 o 
   4  -7   4       46.92       45.50      1.50 o 
   5  -7   4        3.22        5.71      2.08 o 
  -5  -6   4        4.70        4.03      0.79 o 
  -4  -6   4        5.50        4.18      0.74 o 
  -3  -6   4        1.71        1.24      0.55 o 
  -2  -6   4       95.94       77.86      1.89 o 
  -1  -6   4       19.25       22.06      0.90 o 
   0  -6   4       97.51       64.29      9.86 o 
   1  -6   4       20.33       18.02      0.64 o 
   2  -6   4      308.93      301.65      5.86 o 
   3  -6   4        6.26        6.06      2.18 o 
   4  -6   4       56.65       57.37      1.60 o 
   5  -6   4        0.38        0.24      0.62 o 
   6  -6   4       49.71       48.37      1.59 o 
  -6  -5   4       25.95       31.02      1.43 o 
  -5  -5   4       50.54       51.21      1.61 o 
  -4  -5   4        9.28       10.03      0.77 o 
  -3  -5   4       84.23       85.91      2.02 o 
  -2  -5   4        0.41        0.26      0.40 o 
  -1  -5   4       20.17       20.14      1.02 o 
   0  -5   4        4.46        5.36      1.03 o 
   1  -5   4      119.19      114.54      1.84 o 
   2  -5   4       14.15       13.46      0.70 o 
   3  -5   4       26.29       29.74      1.02 o 
   4  -5   4       37.64       34.46      1.14 o 
   5  -5   4      111.45      115.21      2.52 o 
   6  -5   4        3.53        4.62      0.79 o 
  -6  -4   4       15.83       15.48      1.36 o 
  -5  -4   4        4.85        3.90      0.64 o 
  -4  -4   4       12.44       11.29      0.73 o 
  -3  -4   4       16.64       15.74      0.76 o 
  -2  -4   4      166.16      166.00      5.35 o 
  -1  -4   4        0.50        0.85      0.34 o 
   0  -4   4      213.64      203.59      3.44 o 
   1  -4   4       12.63       11.86      0.46 o 
   2  -4   4      297.17      284.78      4.80 o 
   3  -4   4       35.68       35.37      1.06 o 
   4  -4   4      152.92      152.94      2.95 o 
   5  -4   4        0.25        0.05      0.47 o 
   6  -4   4        0.89        0.34      0.81 o 
   7  -4   4        8.97        7.83      1.31 o 
  -7  -3   4        0.36        0.78      0.70 o 
  -6  -3   4        3.59        5.40      0.74 o 
  -5  -3   4        2.42        2.55      0.56 o 
  -4  -3   4      116.68      120.37      2.53 o 
  -3  -3   4       80.34       83.07      3.65 o 
  -2  -3   4      124.38      123.93      2.39 o 
  -1  -3   4        0.18        1.18      0.40 o 
   0  -3   4      516.60      502.23      9.96 o 
   1  -3   4      381.54      385.57      5.06 o 
   2  -3   4        8.83       11.44      0.41 o 
   3  -3   4      188.37      196.02      3.46 o 
   4  -3   4        1.55        0.54      0.40 o 
   5  -3   4      243.30      246.74      4.41 o 
   6  -3   4        0.05       -0.15      0.52 o 
   7  -3   4       87.22       87.73      2.18 o 
  -7  -2   4        6.40       10.47      0.98 o 
  -6  -2   4        0.18        1.55      1.20 o 
  -5  -2   4       28.82       30.45      1.08 o 
  -4  -2   4       17.38       20.25      0.82 o 
  -3  -2   4      337.92      359.67      5.98 o 
  -2  -2   4       84.26       93.84      1.88 o 
  -1  -2   4     1723.35     1837.59     26.09 o 
   0  -2   4      332.93      319.42      5.04 o 
   1  -2   4      761.90      839.30     11.60 o 
   2  -2   4       22.67       19.43      0.46 o 
   3  -2   4      736.55      717.56     15.85 o 
   4  -2   4       50.93       49.45      1.26 o 
   5  -2   4        4.14        3.57      0.54 o 
   6  -2   4       14.96       15.04      0.79 o 
   7  -2   4       17.79       18.82      0.92 o 
  -7  -1   4       23.05       21.30      1.07 o 
  -6  -1   4        5.23        7.23      0.72 o 
  -5  -1   4      143.57      128.47      3.34 o 
  -4  -1   4      135.47      130.71      2.56 o 
  -3  -1   4       42.34       38.72      0.74 o 
  -2  -1   4      123.47      118.01      2.04 o 
  -1  -1   4      160.23      180.00      2.44 o 
   0  -1   4      533.93      503.72      7.75 o 
   1  -1   4      114.01      123.24      1.77 o 
   2  -1   4      165.15      158.67      2.18 o 
   3  -1   4        0.90        1.19      0.29 o 
   4  -1   4       20.65       21.04      0.74 o 
   5  -1   4       61.06       62.52      1.50 o 
   6  -1   4       10.40       10.36      0.83 o 
   7  -1   4        2.64        2.30      0.77 o 
   8  -1   4        2.02        1.60      0.74 o 
  -7   0   4        2.92        5.51      0.76 o 
  -6   0   4        5.85        6.45      0.82 o 
  -5   0   4       62.47       61.08      1.53 o 
  -4   0   4        7.89       11.14      0.53 o 
  -3   0   4       11.52        8.90      0.34 o 
  -2   0   4       68.06       67.45      1.09 o 
  -1   0   4      735.95      728.22      9.12 o 
   0   0   4      298.98      293.35      4.59 o 
   1   0   4       11.51       13.09      0.66 o 
   2   0   4       76.24       90.90      1.32 o 
   3   0   4        0.37        0.91      0.30 o 
   4   0   4       21.77       25.91      0.81 o 
   5   0   4       45.94       47.60      1.26 o 
   6   0   4        4.73        4.95      0.92 o 
   7   0   4       53.47       57.29      1.61 o 
   8   0   4        6.17        6.50      0.89 o 
  -7   1   4       43.63       40.46      1.34 o 
  -6   1   4        5.49        4.52      0.60 o 
  -5   1   4      124.17      122.79      1.96 o 
  -4   1   4       40.38       46.45      0.92 o 
  -3   1   4      140.77      130.70      1.91 o 
  -2   1   4      140.77      172.20      2.36 o 
  -1   1   4       96.80      116.00      2.19 o 
   0   1   4     1340.24     1383.47     17.13 o 
   1   1   4       20.24       22.64      0.46 o 
   2   1   4        0.50       -0.06      0.14 o 
   3   1   4      565.01      552.10      7.03 o 
   4   1   4      122.18      117.95      1.77 o 
   5   1   4        0.11        0.15      0.35 o 
   6   1   4        0.07       -0.25      0.42 o 
   7   1   4        0.00       -0.40      0.54 o 
   8   1   4        4.40        5.03      1.26 o 
  -7   2   4        0.98        1.05      0.82 o 
  -6   2   4       33.86       31.50      0.86 o 
  -5   2   4      112.96      112.70      1.84 o 
  -4   2   4      188.14      173.11      3.09 o 
  -3   2   4       46.50       40.33      0.79 o 
  -2   2   4       98.76       95.22      1.42 o 
  -1   2   4       29.03       29.56      0.54 o 
   0   2   4      365.20      378.45      6.53 o 
   1   2   4        0.79        0.58      0.14 o 
   2   2   4      469.54      450.99      5.77 o 
   3   2   4      184.70      179.39      2.49 o 
   4   2   4        0.06        0.32      0.22 o 
   5   2   4        0.03       -0.25      0.33 o 
   6   2   4       16.88       18.27      0.79 o 
   7   2   4       40.05       44.65      1.37 o 
   8   2   4        5.74        4.79      1.19 o 
  -6   3   4       30.73       30.82      0.85 o 
  -5   3   4       42.23       41.82      0.94 o 
  -4   3   4        9.48        6.54      0.37 o 
  -3   3   4        3.16        3.06      0.48 o 
  -2   3   4      437.87      429.48      5.54 o 
  -1   3   4      411.87      415.14      6.81 o 
   0   3   4        2.27        4.42      0.32 o 
   1   3   4      119.68      116.24      1.65 o 
   2   3   4       76.42       77.28      1.51 o 
   3   3   4      174.29      191.07      3.28 o 
   4   3   4       28.71       30.85      0.71 o 
   5   3   4       60.84       64.45      1.21 o 
   6   3   4       12.37        0.42      0.62 o 
   7   3   4        0.93        0.61      0.86 o 
  -7   4   4        0.01       -1.20      0.99 o 
  -6   4   4        0.96        0.46      0.74 o 
  -5   4   4        7.81        8.12      1.05 o 
  -4   4   4       12.36       10.28      0.59 o 
  -3   4   4      183.14      176.55      3.20 o 
  -2   4   4      108.92       94.18      1.42 o 
  -1   4   4       74.13       71.47      1.49 o 
   0   4   4      193.68      225.46      5.55 o 
   1   4   4      299.87      274.03      3.62 o 
   2   4   4        1.24        3.66      0.32 o 
   3   4   4       85.74       89.05      1.44 o 
   5   4   4       24.33       21.95      0.66 o 
   6   4   4        0.91       -0.43      0.79 o 
   7   4   4       22.49       21.96      1.48 o 
  -7   5   4        1.49        2.41      1.13 o 
  -6   5   4       25.98       26.31      1.54 o 
  -5   5   4       14.99       14.90      1.09 o 
  -4   5   4        2.26        2.22      0.46 o 
  -3   5   4       19.51       22.78      0.81 o 
  -2   5   4       21.06       18.39      0.69 o 
  -1   5   4       27.75       33.76      0.96 o 
   0   5   4       52.19       46.94      1.14 o 
   1   5   4       32.01       37.56      0.92 o 
   2   5   4        1.61        0.57      0.23 o 
   3   5   4       38.07       29.11      0.70 o 
   4   5   4       25.23       27.37      0.88 o 
   5   5   4        0.56        1.16      0.47 o 
   6   5   4        2.77        1.95      0.93 o 
   7   5   4        5.39        7.59      1.30 o 
  -6   6   4        1.82        1.56      0.97 o 
  -5   6   4       29.08       32.82      1.74 o 
  -4   6   4       19.32       23.52      0.91 o 
  -3   6   4      131.49      139.48      3.17 o 
  -2   6   4       15.83       11.49      0.61 o 
  -1   6   4        3.92        3.60      0.44 o 
   0   6   4       19.05       14.26      0.64 o 
   1   6   4        7.80        7.94      0.86 o 
   2   6   4        3.87        2.74      0.41 o 
   3   6   4        7.57        6.53      1.00 o 
   4   6   4        0.37        0.42      0.47 o 
   5   6   4       28.81       27.57      1.98 o 
   6   6   4        0.57        0.95      0.71 o 
  -6   7   4        0.56        1.04      1.07 o 
  -5   7   4       37.28       38.34      1.96 o 
  -4   7   4        6.23        8.79      0.78 o 
  -3   7   4        5.45        6.73      1.38 o 
  -2   7   4       24.98       20.94      0.86 o 
  -1   7   4       73.47       80.90      1.85 o 
   0   7   4       16.77       16.18      0.73 o 
   1   7   4        0.25        0.44      0.36 o 
   2   7   4        2.08        2.43      0.81 o 
   3   7   4       49.85       50.03      1.35 o 
   4   7   4       13.93       14.89      1.19 o 
   5   7   4       18.03       19.39      1.48 o 
   6   7   4        4.13        2.88      1.23 o 
  -5   8   4        0.43       -0.30      1.02 o 
  -4   8   4       28.65       32.03      1.79 o 
  -3   8   4       31.09       29.32      1.17 o 
  -2   8   4       48.84       45.10      1.37 o 
  -1   8   4      123.52      118.98      2.55 o 
   0   8   4       10.31        8.09      1.66 o 
   1   8   4      253.31      246.47      4.49 o 
   2   8   4       22.32       18.92      1.42 o 
   3   8   4       58.51       60.84      2.47 o 
   4   8   4        0.02       -0.61      0.81 o 
   5   8   4       32.63       39.62      2.21 o 
  -4   9   4        0.42        0.09      1.00 o 
  -3   9   4       66.30       73.43      2.46 o 
  -2   9   4       22.97       23.43      1.07 o 
  -1   9   4       21.48       20.22      0.96 o 
   0   9   4        8.09        9.26      0.84 o 
   1   9   4       19.95       19.16      0.92 o 
   2   9   4        4.14        4.35      0.99 o 
   3   9   4        5.42        4.38      1.07 o 
  -2  10   4        0.00       -0.33      0.67 o 
  -1  10   4        0.04       -0.50      0.63 o 
   0  10   4        5.45        9.23      0.91 o 
   1  10   4       14.96       16.73      1.45 o 
   2  10   4        0.07        0.09      0.94 o 
  -2  -8   5        2.12        1.15      0.74 o 
  -1  -8   5       67.59       76.89      2.05 o 
   0  -8   5        7.25        9.96      1.29 o 
   1  -8   5       49.09       50.45      2.10 o 
   2  -8   5        8.55        8.61      1.24 o 
  -3  -7   5       16.96       17.19      1.25 o 
  -2  -7   5        3.15        3.39      0.70 o 
  -1  -7   5        4.00        3.78      0.71 o 
   0  -7   5        0.14       -0.03      0.53 o 
   1  -7   5       25.53       29.22      1.54 o 
   2  -7   5       11.42       12.20      1.08 o 
   3  -7   5        0.35       -0.87      0.58 o 
   4  -7   5        0.44        0.11      0.71 o 
  -5  -6   5        0.06       -0.09      0.74 o 
  -4  -6   5       21.51       22.11      1.79 o 
  -3  -6   5        0.28        0.91      0.56 o 
  -2  -6   5       49.98       47.15      1.43 o 
  -1  -6   5        3.39        5.87      0.67 o 
   0  -6   5      153.48      130.53      3.69 o 
   1  -6   5        4.17        3.73      0.78 o 
   2  -6   5       57.67       52.91      1.46 o 
   3  -6   5       54.23       53.08      1.53 o 
   4  -6   5      137.10      145.74      3.06 o 
   5  -6   5        9.28       10.86      1.23 o 
  -5  -5   5        1.83        0.87      0.64 o 
  -4  -5   5       88.65       91.00      2.24 o 
  -3  -5   5        7.50        5.65      0.69 o 
  -2  -5   5       84.16       80.30      1.92 o 
  -1  -5   5      124.24      114.11      2.38 o 
   0  -5   5       54.47       26.76      1.30 o 
   1  -5   5      217.13      209.58      3.04 o 
   2  -5   5        7.33        8.90      1.16 o 
   3  -5   5       59.48       60.25      1.58 o 
   4  -5   5       12.58        9.74      0.75 o 
   5  -5   5       58.38       60.17      1.68 o 
   6  -5   5        9.74       14.18      0.93 o 
  -6  -4   5        0.19        0.24      0.77 o 
  -5  -4   5        0.00        0.11      0.57 o 
  -4  -4   5       16.03       16.40      1.00 o 
  -3  -4   5        8.09        8.85      0.68 o 
  -2  -4   5        0.07        0.70      0.40 o 
  -1  -4   5       11.69       10.01      0.59 o 
   0  -4   5       14.68       12.69      0.55 o 
   1  -4   5       33.31       30.58      0.85 o 
   2  -4   5       29.01       31.47      1.01 o 
   3  -4   5        5.09        5.23      0.58 o 
   4  -4   5        0.04       -0.19      0.48 o 
   5  -4   5        2.22        2.02      0.58 o 
   6  -4   5        5.64        6.17      0.75 o 
  -6  -3   5        9.28       11.05      0.94 o 
  -5  -3   5       17.51       18.18      0.92 o 
  -4  -3   5       25.65       23.15      0.96 o 
  -3  -3   5        6.21        5.56      0.57 o 
  -2  -3   5       15.00       14.84      0.70 o 
  -1  -3   5       14.80       12.07      0.41 o 
   0  -3   5       97.94       87.54      4.70 o 
   1  -3   5       78.38       77.57      1.31 o 
   2  -3   5       18.85       20.05      0.74 o 
   3  -3   5       14.66       12.01      0.77 o 
   4  -3   5       64.12       60.71      1.53 o 
   5  -3   5       11.80       11.58      0.72 o 
   6  -3   5        0.42        0.06      0.50 o 
   7  -3   5       16.29       18.16      0.99 o 
  -7  -2   5       13.54       14.24      1.06 o 
  -6  -2   5       11.77       12.10      1.38 o 
  -5  -2   5       16.60       17.54      0.95 o 
  -4  -2   5        1.95        2.12      0.81 o 
  -3  -2   5       37.72       32.32      1.00 o 
  -2  -2   5        0.00        0.23      0.29 o 
  -1  -2   5       94.01       81.62      1.81 o 
   0  -2   5       85.27       75.87      1.46 o 
   1  -2   5        0.05        1.35      0.29 o 
   2  -2   5      214.28      201.70      2.78 o 
   3  -2   5        0.10       -0.12      0.58 o 
   4  -2   5        0.03        0.18      0.35 o 
   5  -2   5      138.91      131.60      3.71 o 
   6  -2   5       31.27       33.68      1.16 o 
   7  -2   5        5.53        2.84      0.72 o 
  -7  -1   5        0.15        0.05      0.64 o 
  -6  -1   5        0.16        0.56      0.54 o 
  -5  -1   5       10.56        9.14      0.68 o 
  -4  -1   5       19.76       23.06      0.91 o 
  -3  -1   5       11.87       15.56      0.65 o 
  -2  -1   5        9.86        8.50      0.33 o 
  -1  -1   5       47.52       39.20      0.73 o 
   0  -1   5      100.01       95.08      1.73 o 
   1  -1   5        0.96        2.57      0.25 o 
   2  -1   5       16.26       15.10      0.61 o 
   3  -1   5       14.25       10.70      0.67 o 
   4  -1   5        8.69        7.57      0.60 o 
   5  -1   5        9.75        9.64      0.58 o 
   6  -1   5        0.67       -0.28      0.46 o 
   7  -1   5        1.26        0.60      0.61 o 
  -7   0   5        5.67        6.69      0.87 o 
  -6   0   5       14.48       13.14      0.81 o 
  -5   0   5        0.08        0.06      0.41 o 
  -4   0   5       57.23       54.53      2.29 o 
  -3   0   5       64.21       56.94      1.02 o 
  -2   0   5      354.10      365.94      6.20 o 
  -1   0   5       16.26       30.44      2.29 o 
   0   0   5       15.58       17.61      1.08 o 
   1   0   5      902.51      943.47     11.79 o 
   2   0   5      452.12      455.22      6.76 o 
   3   0   5      123.99      121.17      2.24 o 
   4   0   5        1.01        0.48      0.32 o 
   5   0   5      238.24      232.69      4.12 o 
   6   0   5        0.01        0.04      0.42 o 
   7   0   5       32.58       32.80      1.20 o 
   8   0   5        4.44        3.31      0.84 o 
  -7   1   5        6.81        7.92      0.86 o 
  -6   1   5        7.66        9.45      0.80 o 
  -5   1   5        1.37        1.96      0.47 o 
  -4   1   5        0.35        0.14      0.29 o 
  -3   1   5      107.94      112.94      1.72 o 
  -2   1   5        0.90        0.14      0.18 o 
  -1   1   5      418.28      452.72     10.68 o 
   0   1   5       25.48       39.38      0.71 o 
   1   1   5       88.08       77.56      1.71 o 
   2   1   5      246.70      288.87      3.80 o 
   3   1   5       97.49       80.82      1.27 o 
   4   1   5        9.95        6.29      0.45 o 
   5   1   5       67.49       69.61      1.62 o 
   6   1   5       16.91       15.07      0.75 o 
   7   1   5        0.08       -0.80      0.53 o 
   8   1   5        2.31        3.10      0.81 o 
  -7   2   5        0.65        1.43      0.94 o 
  -6   2   5      127.85      126.01      2.61 o 
  -5   2   5        0.03       -0.35      0.32 o 
  -4   2   5      111.08      108.38      1.74 o 
  -3   2   5      338.85      348.70      5.69 o 
  -2   2   5      532.65      531.32     12.30 o 
  -1   2   5      409.44      451.10      5.77 o 
   0   2   5        0.12        1.73      0.40 o 
   1   2   5      730.80      702.22     34.04 o 
   2   2   5        0.01        0.57      0.22 o 
   3   2   5      149.87      150.67      2.32 o 
   4   2   5        2.61        2.16      0.40 o 
   5   2   5        0.16       -0.30      0.36 o 
   6   2   5        2.63        2.82      0.56 o 
   7   2   5        9.33        9.98      0.77 o 
  -6   3   5        7.62        9.45      1.12 o 
  -5   3   5       65.11       63.77      1.78 o 
  -4   3   5       53.55       50.72      1.00 o 
  -3   3   5       16.26       16.03      0.48 o 
  -2   3   5        2.35        4.47      0.49 o 
  -1   3   5      470.00      476.80      7.63 o 
   0   3   5      501.38      532.77      8.45 o 
   1   3   5       48.35       37.20      0.69 o 
   2   3   5        2.91        4.39      0.56 o 
   3   3   5      161.56      153.62      2.22 o 
   4   3   5       33.07       33.16      0.76 o 
   5   3   5        0.46        0.28      0.40 o 
   6   3   5        0.08        0.64      0.47 o 
   7   3   5       15.55       12.27      0.79 o 
  -6   4   5       23.40       23.57      1.01 o 
  -5   4   5       25.32       22.75      0.99 o 
  -4   4   5       84.90       87.58      1.94 o 
  -3   4   5       78.55       79.01      1.74 o 
  -2   4   5       75.86       76.75      2.37 o 
  -1   4   5       28.78       28.10      1.13 o 
   0   4   5        0.87        0.14      0.30 o 
   1   4   5       53.57       49.93      0.87 o 
   2   4   5       76.62       73.94      1.22 o 
   3   4   5       52.82       46.22      1.14 o 
   4   4   5       14.49       10.71      0.57 o 
   5   4   5       12.14       11.72      0.91 o 
   6   4   5        7.28        8.78      1.08 o 
   7   4   5        0.81        2.27      0.93 o 
  -6   5   5        0.08        0.40      0.88 o 
  -5   5   5        0.97        0.25      0.48 o 
  -4   5   5       24.19       26.71      0.96 o 
  -3   5   5       21.39       23.95      1.00 o 
  -2   5   5       32.95       28.34      0.91 o 
  -1   5   5        0.08        0.90      0.33 o 
   0   5   5        1.31        1.94      0.34 o 
   1   5   5       49.30       55.97      2.39 o 
   2   5   5        2.02        1.14      0.32 o 
   3   5   5       94.46       90.81      1.52 o 
   4   5   5        0.01       -0.29      0.45 o 
   5   5   5       13.88        9.32      1.41 o 
   6   5   5       11.00       10.35      1.23 o 
   7   5   5       32.78       33.68      1.80 o 
  -6   6   5        2.20        2.27      1.10 o 
  -5   6   5       39.45       41.94      1.53 o 
  -4   6   5       11.05       12.85      0.74 o 
  -3   6   5       17.22       12.80      0.70 o 
  -2   6   5       16.50       14.96      0.70 o 
  -1   6   5      267.83      259.65      4.56 o 
   0   6   5       51.66       57.38      1.41 o 
   1   6   5       98.60       91.28      1.95 o 
   2   6   5        2.31        2.42      0.76 o 
   3   6   5      172.13      164.36      3.10 o 
   4   6   5       25.60       23.94      0.89 o 
   5   6   5       44.81       46.21      2.00 o 
   6   6   5        9.08        8.72      1.34 o 
  -5   7   5       29.88       29.37      1.75 o 
  -4   7   5        0.05        0.41      0.54 o 
  -3   7   5       69.86       66.96      1.73 o 
  -2   7   5       18.88       20.32      0.88 o 
  -1   7   5       38.30       36.18      1.12 o 
   0   7   5        1.98        1.86      0.46 o 
   1   7   5       88.01       92.83      2.04 o 
   2   7   5       92.88       86.41      1.95 o 
   3   7   5        1.06        0.84      0.44 o 
   4   7   5       19.38       19.59      1.34 o 
   6   7   5       39.23       46.40      2.32 o 
  -5   8   5       18.48       18.69      1.54 o 
  -4   8   5        1.35        2.00      0.68 o 
  -3   8   5       19.72       14.43      0.85 o 
  -2   8   5       46.93       41.63      1.32 o 
  -1   8   5       55.09       49.53      1.43 o 
   0   8   5      102.20       93.29      2.15 o 
   1   8   5       15.03       15.06      0.82 o 
   2   8   5       70.66       66.36      1.72 o 
   3   8   5        5.42        3.22      0.87 o 
   4   8   5       42.89       45.13      2.11 o 
   5   8   5        3.18        3.12      1.26 o 
  -3   9   5       14.50       17.82      1.04 o 
  -2   9   5        0.45        1.58      0.59 o 
  -1   9   5        0.92        0.91      0.58 o 
   0   9   5        2.13        0.80      0.88 o 
   1   9   5        5.11        8.97      0.84 o 
   2   9   5        1.70        2.29      0.98 o 
   3   9   5        0.01       -0.57      0.87 o 
   4   9   5        0.22        0.86      1.03 o 
  -2  10   5        3.91        4.40      0.85 o 
  -1  10   5        4.07        4.82      0.80 o 
   0  10   5       14.74       15.13      0.95 o 
   1  10   5        1.33        1.36      0.99 o 
   2  10   5        0.02        0.26      0.91 o 
  -3  -7   6        4.10        2.24      1.48 o 
  -2  -7   6        4.60        5.39      0.92 o 
  -1  -7   6        9.80       10.11      0.90 o 
   0  -7   6       17.22       19.28      1.31 o 
   1  -7   6       55.83       62.39      2.41 o 
   2  -7   6        0.05        0.99      0.86 o 
   3  -7   6        2.93        3.08      1.07 o 
  -4  -6   6        2.49        2.25      0.76 o 
  -3  -6   6       38.51       38.34      1.39 o 
  -2  -6   6        7.11        5.45      0.75 o 
  -1  -6   6       46.78       43.54      1.47 o 
   0  -6   6        4.59        2.60      0.57 o 
   1  -6   6       21.60       17.88      1.22 o 
   2  -6   6        6.71        5.64      1.08 o 
   3  -6   6       40.79       41.00      2.15 o 
   4  -6   6        4.82        3.18      0.76 o 
  -5  -5   6        0.96        0.16      0.70 o 
  -4  -5   6       29.93       33.75      1.28 o 
  -3  -5   6        1.75        2.58      0.61 o 
  -2  -5   6        5.01        7.03      0.72 o 
  -1  -5   6        1.96        1.88      0.51 o 
   0  -5   6        4.84       10.56      0.68 o 
   1  -5   6       15.73       13.70      1.03 o 
   2  -5   6       15.11       12.97      0.71 o 
   3  -5   6       11.76       11.55      0.75 o 
   4  -5   6        6.77        6.29      1.25 o 
   5  -5   6        2.18        1.37      0.96 o 
  -5  -4   6        5.43        5.40      0.85 o 
  -4  -4   6        0.06       -0.26      0.86 o 
  -3  -4   6        6.35        6.93      0.72 o 
  -2  -4   6       33.18       37.59      1.19 o 
  -1  -4   6       27.76       28.79      1.01 o 
   0  -4   6        8.98       10.54      0.64 o 
   1  -4   6       69.91       62.79      1.47 o 
   2  -4   6      114.80      118.22      2.42 o 
   3  -4   6       10.27        8.69      0.60 o 
   4  -4   6        0.42        0.63      0.53 o 
   5  -4   6       41.21       38.55      1.30 o 
   6  -4   6        9.42       11.84      0.90 o 
  -6  -3   6        9.88       10.79      1.01 o 
  -5  -3   6       14.27       15.16      1.14 o 
  -4  -3   6       53.41       54.25      1.56 o 
  -3  -3   6       39.69       36.54      2.08 o 
  -2  -3   6       67.91       63.67      1.57 o 
  -1  -3   6       13.05       10.45      0.60 o 
   0  -3   6       13.00       11.54      0.57 o 
   1  -3   6       52.64       57.38      1.08 o 
   2  -3   6        0.44        0.72      0.37 o 
   3  -3   6        1.03        3.38      0.77 o 
   4  -3   6      161.78      161.35      3.14 o 
   5  -3   6       53.36       61.73      3.06 o 
   6  -3   6        6.35        5.62      0.91 o 
  -6  -2   6       83.56       81.86      2.15 o 
  -5  -2   6       51.85       54.25      1.60 o 
  -4  -2   6        1.31        1.83      0.51 o 
  -3  -2   6      363.60      372.68      6.30 o 
  -2  -2   6        4.70        4.34      0.50 o 
  -1  -2   6      239.98      240.27      3.68 o 
   0  -2   6      216.47      187.38     10.82 o 
   1  -2   6      209.07      216.93      5.14 o 
   2  -2   6       62.70       57.98      1.36 o 
   3  -2   6       73.50       80.86      1.78 o 
   4  -2   6        0.00       -0.22      0.41 o 
   5  -2   6        5.13        5.65      0.67 o 
   6  -2   6        4.31        3.76      0.67 o 
   7  -2   6       38.85       40.65      1.43 o 
  -7  -1   6       45.87       53.58      1.77 o 
  -6  -1   6       52.90       52.65      1.62 o 
  -5  -1   6       47.93       45.65      1.39 o 
  -4  -1   6       16.05       16.20      0.77 o 
  -3  -1   6       17.72       17.19      0.73 o 
  -2  -1   6       30.48       31.65      0.70 o 
  -1  -1   6      347.20      355.08      4.68 o 
   0  -1   6       94.89       85.32      1.62 o 
   1  -1   6       40.54       39.94      1.37 o 
   2  -1   6       13.47       17.29      0.58 o 
   3  -1   6      122.94      119.83      2.38 o 
   4  -1   6       10.89        9.84      0.58 o 
   5  -1   6        1.24        0.85      0.60 o 
   6  -1   6        1.88        0.52      0.53 o 
   7  -1   6        0.15        0.12      0.61 o 
  -7   0   6        1.35        1.16      0.74 o 
  -6   0   6        5.64        6.18      1.07 o 
  -5   0   6       30.90       26.48      1.01 o 
  -4   0   6       49.91       48.21      1.56 o 
  -3   0   6       23.26       20.88      0.76 o 
  -2   0   6       51.08       43.94      0.84 o 
  -1   0   6        0.95        0.15      0.18 o 
   0   0   6        0.18        2.03      0.26 o 
   1   0   6       37.49       37.05      0.73 o 
   2   0   6       31.56       24.05      0.56 o 
   3   0   6       89.49       79.77      1.66 o 
   4   0   6      127.20      122.66      2.40 o 
   5   0   6        1.68        1.64      0.46 o 
   6   0   6        0.16        0.41      0.50 o 
   7   0   6       34.97       33.63      1.24 o 
  -7   1   6        1.44        0.45      0.82 o 
  -6   1   6       32.13       32.71      1.86 o 
  -5   1   6       30.14       31.45      1.08 o 
  -4   1   6        6.78        5.68      0.56 o 
  -3   1   6        2.19        0.95      0.27 o 
  -2   1   6      150.29      136.16      2.00 o 
  -1   1   6       68.59       71.03      1.42 o 
   0   1   6       57.61       55.10      0.94 o 
   1   1   6       33.22       34.44      0.68 o 
   2   1   6       97.80      103.50      1.57 o 
   3   1   6        0.04        0.35      0.22 o 
   4   1   6      236.86      242.57      4.19 o 
   5   1   6       13.09       11.35      0.63 o 
   6   1   6       47.78       44.26      1.31 o 
   7   1   6       25.78       25.63      1.06 o 
  -7   2   6        1.57        0.92      0.91 o 
  -6   2   6        3.02        3.19      0.88 o 
  -5   2   6        0.01        0.07      0.43 o 
  -4   2   6      116.33      115.37      1.86 o 
  -3   2   6       21.26       22.43      0.60 o 
  -2   2   6      167.05      197.01      2.74 o 
  -1   2   6      255.94      290.57      3.85 o 
   0   2   6     1476.47     1565.31     28.02 o 
   1   2   6      107.38      120.98      2.37 o 
   2   2   6      452.52      466.28      6.03 o 
   3   2   6      293.36      300.50      4.03 o 
   4   2   6      293.22      289.72      4.87 o 
   5   2   6       51.12       53.03      1.37 o 
   6   2   6       60.86       65.90      1.67 o 
   7   2   6        0.96        1.33      0.67 o 
  -7   3   6        0.13       -0.60      0.92 o 
  -6   3   6        0.00       -0.20      0.69 o 
  -4   3   6       18.33       17.05      0.74 o 
  -3   3   6       22.12       19.67      0.76 o 
  -2   3   6      113.40      124.14      2.39 o 
  -1   3   6       50.10       39.27      0.73 o 
   0   3   6       45.43       57.25      0.95 o 
   1   3   6        0.08        0.05      0.18 o 
   2   3   6      577.57      580.53     20.17 o 
   3   3   6      142.22      134.88      2.02 o 
   4   3   6       51.01       55.70      1.07 o 
   5   3   6        3.16        2.15      0.47 o 
   6   3   6       50.14       57.79      2.05 o 
   7   3   6        0.21       -0.05      0.60 o 
  -6   4   6       12.52       12.89      0.83 o 
  -5   4   6      103.38      103.55      2.30 o 
  -4   4   6       13.20       12.07      0.68 o 
  -3   4   6       60.60       56.84      1.82 o 
  -2   4   6      167.71      163.00      3.04 o 
  -1   4   6       65.42       65.42      1.49 o 
   0   4   6       58.49       57.46      1.34 o 
   1   4   6       16.74       13.50      0.60 o 
   2   4   6        4.61        4.47      0.45 o 
   3   4   6        4.94        6.60      0.46 o 
   4   4   6        0.22        0.16      0.37 o 
   5   4   6       15.37       16.38      0.75 o 
   6   4   6       18.91       19.71      0.88 o 
   7   4   6        4.50        4.82      1.07 o 
  -6   5   6        3.47        2.85      2.27 o 
  -5   5   6      106.48      111.82      2.50 o 
  -4   5   6        3.09        4.68      1.82 o 
  -3   5   6       31.79       29.52      1.02 o 
  -2   5   6      371.33      385.94      6.48 o 
  -1   5   6      156.06      148.57      2.83 o 
   0   5   6      122.26      125.26      2.47 o 
   1   5   6        1.64        0.38      0.31 o 
   2   5   6      144.32      154.65      2.92 o 
   3   5   6       17.37       16.46      0.71 o 
   4   5   6       12.05       13.41      0.66 o 
   5   5   6       18.82       15.67      1.14 o 
   6   5   6        0.16        0.37      0.77 o 
   7   5   6        3.11        3.99      1.15 o 
  -6   6   6       76.29       89.72      3.31 o 
  -5   6   6       62.86       63.30      1.77 o 
  -4   6   6      114.04      125.95      2.71 o 
  -3   6   6      180.58      178.86      3.46 o 
  -2   6   6       44.92       43.82      1.28 o 
  -1   6   6      105.28       96.66      2.09 o 
   0   6   6      167.71      163.12      3.10 o 
   1   6   6      277.14      273.27      4.78 o 
   2   6   6        0.00        0.42      0.38 o 
   3   6   6       26.47       27.69      1.48 o 
   4   6   6        7.61        8.11      0.63 o 
   5   6   6       43.33       45.91      1.35 o 
  -5   7   6       37.50       43.15      1.47 o 
  -4   7   6        9.50       10.77      0.97 o 
  -3   7   6      113.46      122.31      2.65 o 
  -2   7   6        1.45        1.39      0.50 o 
  -1   7   6      100.24      100.56      2.77 o 
   0   7   6        3.30        1.72      0.43 o 
   1   7   6       42.36       40.82      1.23 o 
   2   7   6       37.44       32.69      1.08 o 
   3   7   6       45.52       48.74      1.39 o 
   4   7   6        2.34        3.13      0.85 o 
   5   7   6        0.79        0.77      0.88 o 
  -4   8   6        1.46        2.63      0.69 o 
  -3   8   6       13.13       13.47      0.86 o 
  -2   8   6       27.00       25.85      1.05 o 
  -1   8   6        0.98        0.34      0.49 o 
   0   8   6        1.10        1.69      0.61 o 
   1   8   6       28.49       24.48      0.97 o 
   2   8   6        0.32        1.22      0.51 o 
   3   8   6       11.22        8.91      0.72 o 
   4   8   6        4.17        2.12      0.95 o 
   5   8   6        0.00        0.21      1.10 o 
  -3   9   6        3.45        2.71      1.23 o 
  -2   9   6       20.38       18.33      1.44 o 
  -1   9   6        4.02        5.18      0.75 o 
   0   9   6        0.31       -0.28      0.81 o 
   1   9   6       20.14       19.72      0.97 o 
   2   9   6        8.24        8.31      1.15 o 
   3   9   6        1.69        1.41      0.95 o 
  -1  10   6        0.50       -0.52      0.67 o 
   0  10   6        0.22        0.12      0.66 o 
   1  10   6        0.99        1.51      0.74 o 
  -1  -7   7        7.48        6.37      1.12 o 
   0  -7   7        0.33        0.76      0.93 o 
   1  -7   7       25.96       30.38      1.69 o 
   2  -7   7        0.13        0.36      0.89 o 
  -3  -6   7       18.10       16.42      1.01 o 
  -2  -6   7        0.44        0.90      0.81 o 
  -1  -6   7        5.28        5.59      0.80 o 
   0  -6   7        0.32       -0.11      0.69 o 
   1  -6   7        6.38        5.62      1.05 o 
   2  -6   7        0.19        0.21      0.76 o 
   3  -6   7        1.42        2.41      0.70 o 
   4  -6   7        0.00       -0.57      0.68 o 
  -4  -5   7        5.48        6.44      1.53 o 
  -3  -5   7        0.18        0.14      0.59 o 
  -2  -5   7        0.34       -0.17      0.54 o 
  -1  -5   7       13.18       12.24      0.81 o 
   0  -5   7        9.64        9.09      0.87 o 
   1  -5   7        1.40        2.60      0.77 o 
   2  -5   7        4.33        7.92      1.59 o 
   3  -5   7       14.06       15.28      0.85 o 
   4  -5   7        4.31        6.02      0.81 o 
   5  -5   7        5.24        6.81      0.89 o 
  -5  -4   7        2.96        4.87      0.83 o 
  -4  -4   7       10.61        9.56      0.92 o 
  -3  -4   7        9.67       11.06      0.77 o 
  -2  -4   7       26.42       20.42      1.10 o 
  -1  -4   7        7.00        8.02      0.65 o 
   0  -4   7        6.48        4.26      0.57 o 
   1  -4   7       24.61       22.95      0.84 o 
   2  -4   7       39.21       39.05      1.20 o 
   3  -4   7        4.83        6.39      0.70 o 
   4  -4   7        2.89        2.88      0.63 o 
   5  -4   7        5.63        5.88      0.79 o 
  -5  -3   7       46.24       47.39      1.60 o 
  -4  -3   7       18.31       14.42      0.83 o 
  -3  -3   7       48.02       45.09      1.37 o 
  -2  -3   7      180.54      176.82      3.39 o 
  -1  -3   7      116.34      112.25      2.33 o 
   0  -3   7      361.76      378.90      6.35 o 
   1  -3   7       46.02       47.78      1.56 o 
   2  -3   7      448.21      436.12      7.17 o 
   3  -3   7        2.91        2.39      0.55 o 
   4  -3   7      326.55      337.96      5.85 o 
   5  -3   7        0.68       -0.39      0.55 o 
   6  -3   7       12.50       12.64      0.88 o 
  -6  -2   7       56.87       61.42      1.87 o 
  -5  -2   7        2.69        3.87      0.69 o 
  -4  -2   7      269.59      256.93      4.72 o 
  -3  -2   7        0.01       -0.06      0.42 o 
  -2  -2   7      243.39      235.69      4.22 o 
  -1  -2   7      196.01      194.68      3.52 o 
   0  -2   7      331.24      299.15     12.61 o 
   1  -2   7       45.67       46.46      1.43 o 
   2  -2   7        0.18        1.14      0.41 o 
   3  -2   7       59.12       64.88      1.56 o 
   4  -2   7        3.22        3.83      0.57 o 
   5  -2   7        2.78        3.01      0.77 o 
   6  -2   7        6.97        6.70      0.79 o 
  -6  -1   7        4.67        5.61      0.95 o 
  -5  -1   7      119.71      124.04      2.73 o 
  -4  -1   7       74.95       74.28      1.83 o 
  -3  -1   7       47.00       44.76      1.28 o 
  -2  -1   7      179.05      179.96      3.31 o 
  -1  -1   7       48.74       45.97      1.18 o 
   0  -1   7      359.58      343.88      5.53 o 
   1  -1   7        0.63        0.59      0.28 o 
   2  -1   7        0.72        0.51      0.35 o 
   3  -1   7       70.59       67.72      1.57 o 
   4  -1   7       42.37       44.09      1.24 o 
   5  -1   7       17.94       15.02      0.75 o 
   6  -1   7        3.50        4.00      1.77 o 
   7  -1   7        0.50       -0.09      0.65 o 
  -6   0   7        7.80       11.23      0.95 o 
  -5   0   7        1.50        0.99      0.57 o 
  -4   0   7       33.41       33.96      1.09 o 
  -3   0   7       16.68       17.19      0.73 o 
  -2   0   7        6.12        5.48      0.38 o 
  -1   0   7        9.27        8.48      0.59 o 
   0   0   7       37.28       27.93      0.64 o 
   1   0   7        0.53        0.64      0.40 o 
   2   0   7       31.24       29.84      0.68 o 
   3   0   7       14.62       14.02      0.64 o 
   4   0   7       22.97       19.51      0.78 o 
   5   0   7       30.77       29.40      1.03 o 
   6   0   7        4.30        4.88      0.67 o 
   7   0   7        0.62       -0.25      0.60 o 
  -6   1   7        0.23        0.20      0.86 o 
  -5   1   7       85.87       85.37      2.02 o 
  -4   1   7        4.69        4.32      0.55 o 
  -3   1   7       19.07       19.34      0.59 o 
  -2   1   7       22.86       23.86      0.61 o 
  -1   1   7      198.77      204.39      3.50 o 
   0   1   7       64.68       62.84      1.08 o 
   1   1   7        0.10        0.79      0.45 o 
   2   1   7        0.17        0.65      0.25 o 
   3   1   7        6.89        5.95      0.87 o 
   4   1   7        8.17        7.65      0.57 o 
   5   1   7       24.12       23.36      0.90 o 
   6   1   7       31.29       27.95      1.06 o 
   7   1   7       41.04       42.65      1.64 o 
  -6   2   7        0.24        0.69      0.83 o 
  -5   2   7       30.66       30.92      1.62 o 
  -4   2   7        2.00        1.04      0.45 o 
  -3   2   7       97.48       89.86      1.93 o 
  -2   2   7       26.00       24.17      0.75 o 
  -1   2   7        0.30        0.41      0.22 o 
   0   2   7       17.55       16.44      0.46 o 
   1   2   7       95.39       89.54      1.70 o 
   2   2   7      141.54      151.77      2.21 o 
   3   2   7        4.17        5.82      0.61 o 
   4   2   7        1.30        1.99      0.44 o 
   5   2   7       45.53       43.77      1.25 o 
   6   2   7       16.80       15.55      0.81 o 
   7   2   7        9.92        8.73      0.89 o 
  -6   3   7        0.53        0.06      0.79 o 
  -5   3   7        0.01       -0.69      0.47 o 
  -4   3   7       24.60       14.77      2.55 o 
  -3   3   7       20.94       20.93      0.81 o 
  -2   3   7       12.29       10.72      0.58 o 
  -1   3   7       23.60       27.59      0.88 o 
   0   3   7       49.13       45.36      1.43 o 
   1   3   7        0.43        1.43      0.34 o 
   2   3   7      124.89      107.31      2.13 o 
   3   3   7       34.51       30.11      0.72 o 
   4   3   7       11.04       10.53      0.83 o 
   5   3   7       22.33       21.72      0.86 o 
   6   3   7        0.06       -0.49      0.52 o 
   7   3   7        2.03        3.27      0.71 o 
  -6   4   7       26.28       25.93      1.57 o 
  -5   4   7        5.12        5.07      0.68 o 
  -4   4   7        0.44        0.24      0.46 o 
  -3   4   7       97.09       99.08      2.90 o 
  -2   4   7       17.00       17.66      0.73 o 
  -1   4   7        1.05        4.61      0.69 o 
   0   4   7      127.64      125.69      2.86 o 
   1   4   7        1.06        2.49      0.55 o 
   2   4   7       93.84       87.49      1.86 o 
   3   4   7       24.65       23.81      2.16 o 
   4   4   7       34.33       32.22      0.81 o 
   5   4   7       57.74       58.71      1.49 o 
   6   4   7       13.31       12.89      0.76 o 
   7   4   7        4.13        5.55      0.82 o 
  -6   5   7       56.14       58.00      1.77 o 
  -5   5   7        2.98        2.45      0.67 o 
  -4   5   7      118.70      111.73      4.96 o 
  -3   5   7      225.98      232.20      4.26 o 
  -2   5   7      212.47      219.30      4.02 o 
  -1   5   7      283.25      274.05      4.80 o 
   0   5   7        8.12        9.84      0.60 o 
   1   5   7      632.18      632.51     10.18 o 
   2   5   7        0.48        1.62      0.44 o 
   3   5   7       95.16       99.14      2.12 o 
   4   5   7       78.11       36.26      1.60 o 
   5   5   7       64.02       69.14      2.42 o 
   6   5   7       26.22       24.29      1.38 o 
  -5   6   7       98.28      107.71      2.54 o 
  -4   6   7       32.18       28.02      1.12 o 
  -3   6   7      129.61      126.73      2.70 o 
  -2   6   7       51.26       48.95      1.39 o 
  -1   6   7      138.10      132.33      4.76 o 
   0   6   7       23.20       22.74      0.86 o 
   1   6   7       73.34       73.47      1.75 o 
   2   6   7       89.97       84.70      1.94 o 
   3   6   7      226.08      219.74      4.06 o 
   4   6   7        2.70        1.65      0.61 o 
   5   6   7       50.66       53.95      2.11 o 
  -5   7   7        5.09        4.75      1.25 o 
  -4   7   7        0.33        0.90      0.63 o 
  -3   7   7        0.37       -0.29      0.51 o 
  -2   7   7       11.96       11.53      0.76 o 
  -1   7   7       49.88       51.17      1.47 o 
   0   7   7        1.15        0.79      0.45 o 
   1   7   7       46.09       44.61      1.34 o 
   2   7   7        2.01        1.54      0.59 o 
   3   7   7       40.15       44.92      1.38 o 
   4   7   7        0.04       -0.49      0.50 o 
   5   7   7       38.93       41.08      2.02 o 
  -4   8   7        1.93        3.96      0.74 o 
  -3   8   7        0.04       -0.24      0.59 o 
  -2   8   7       14.36       15.35      0.88 o 
  -1   8   7       29.13       33.60      1.22 o 
   0   8   7        0.01        0.01      0.48 o 
   1   8   7        5.75        5.09      0.84 o 
   2   8   7       20.53       23.61      1.02 o 
   3   8   7       51.65       51.30      1.54 o 
   4   8   7        4.90        2.79      1.03 o 
  -3   9   7       29.72       28.92      1.27 o 
  -2   9   7        0.00        0.34      0.63 o 
  -1   9   7       50.63       48.91      1.57 o 
   0   9   7       10.91       11.65      0.96 o 
   1   9   7       92.80       95.65      2.34 o 
   2   9   7        0.25       -0.40      0.59 o 
   3   9   7       11.20       11.32      1.46 o 
  -2  -6   8        0.15        1.88      0.76 o 
  -1  -6   8        0.03        0.07      0.79 o 
   0  -6   8        0.17        1.66      0.86 o 
   1  -6   8       23.92       26.27      1.57 o 
   2  -6   8        6.83       10.64      1.35 o 
  -3  -5   8       14.65       17.73      1.04 o 
  -2  -5   8       16.71       19.25      1.03 o 
  -1  -5   8       35.96       40.33      1.70 o 
   0  -5   8       37.46       36.48      1.69 o 
   1  -5   8        1.41        0.99      0.69 o 
   2  -5   8        0.86        0.26      0.79 o 
   3  -5   8       20.98       23.45      1.04 o 
   4  -5   8       11.54       15.99      0.97 o 
  -4  -4   8        4.51        4.05      0.79 o 
  -3  -4   8        4.62        4.49      0.72 o 
  -2  -4   8        4.17        3.91      1.41 o 
  -1  -4   8        0.04        0.05      0.55 o 
   0  -4   8        2.25        3.31      0.79 o 
   1  -4   8        8.49        9.56      0.93 o 
   2  -4   8        0.26        0.33      0.49 o 
   3  -4   8        1.02        0.47      0.68 o 
   4  -4   8       18.01       15.76      0.91 o 
   5  -4   8       41.48       43.23      1.49 o 
  -5  -3   8        6.61        8.66      0.96 o 
  -4  -3   8        6.68        8.26      0.83 o 
  -3  -3   8        0.99        0.18      0.60 o 
  -2  -3   8        0.97        0.63      0.49 o 
  -1  -3   8        0.26        0.11      0.63 o 
   0  -3   8       41.75       38.03      1.48 o 
   1  -3   8      110.25      104.55      2.26 o 
   2  -3   8       20.24       15.60      0.97 o 
   3  -3   8      103.58      101.27      2.26 o 
   4  -3   8       63.69       61.54      1.67 o 
   5  -3   8       34.14       33.32      1.23 o 
  -5  -2   8        3.17        3.64      0.77 o 
  -4  -2   8       30.11       32.07      1.19 o 
  -3  -2   8        4.81        6.57      0.69 o 
  -2  -2   8      133.18      136.45      2.78 o 
  -1  -2   8       10.58        9.71      0.64 o 
   0  -2   8       60.70       56.87      2.17 o 
   1  -2   8      140.49      143.00      2.71 o 
   2  -2   8      135.24      140.24      2.75 o 
   3  -2   8       81.13       83.55      1.92 o 
   4  -2   8        7.04        8.34      0.99 o 
   5  -2   8      191.58      200.49      3.87 o 
   6  -2   8        5.65        6.02      0.82 o 
  -6  -1   8       27.12       27.49      1.28 o 
  -5  -1   8       31.57       29.43      1.19 o 
  -4  -1   8        2.11        1.66      1.30 o 
  -3  -1   8      292.16      291.67      5.15 o 
  -2  -1   8       20.87       20.87      0.83 o 
  -1  -1   8      491.41      472.88     16.31 o 
   0  -1   8      164.59      150.83      2.72 o 
   1  -1   8      250.22      240.67      3.39 o 
   2  -1   8      310.66      297.07      5.05 o 
   3  -1   8      233.64      227.45      4.06 o 
   4  -1   8       17.06       17.30      0.82 o 
   5  -1   8        1.85        3.00      1.07 o 
   6  -1   8       39.26       41.90      1.39 o 
  -6   0   8       20.45       21.09      1.65 o 
  -5   0   8       81.56       78.53      2.26 o 
  -4   0   8        2.32        2.30      0.60 o 
  -3   0   8       46.40       46.69      1.31 o 
  -2   0   8        4.34        5.16      0.53 o 
  -1   0   8      252.45      258.37      3.58 o 
   0   0   8       81.10       75.52      1.29 o 
   1   0   8      156.85      150.89      2.30 o 
   2   0   8       20.09       19.93      0.75 o 
   3   0   8      104.80      105.99      2.18 o 
   4   0   8        2.45        2.13      0.51 o 
   5   0   8       54.26       55.88      1.52 o 
   6   0   8       11.52       11.27      1.08 o 
  -6   1   8       29.64       30.17      1.88 o 
  -5   1   8       67.44       74.73      2.88 o 
  -4   1   8       62.16       63.62      2.49 o 
  -3   1   8      217.32      216.22      3.91 o 
  -2   1   8      175.82      173.59      2.67 o 
  -1   1   8       67.77       69.70      1.51 o 
   0   1   8       13.50       11.20      0.64 o 
   1   1   8      271.56      279.80      3.83 o 
   2   1   8      171.21      163.99      4.22 o 
   3   1   8       13.88       14.11      0.69 o 
   4   1   8        3.77        3.91      0.53 o 
   5   1   8       36.59       38.32      1.20 o 
   6   1   8        5.00        6.52      0.77 o 
   7   1   8        4.04        4.30      0.81 o 
  -6   2   8        0.04       -0.01      0.87 o 
  -5   2   8        0.86        0.67      0.83 o 
  -4   2   8        0.00       -0.25      0.66 o 
  -3   2   8        0.01       -0.12      0.41 o 
  -1   2   8       19.41       21.45      0.78 o 
   0   2   8       38.14       34.62      0.76 o 
   1   2   8        1.98        3.00      0.43 o 
   2   2   8        2.39        2.03      0.84 o 
   3   2   8      110.82      105.61      2.65 o 
   4   2   8       64.60       66.46      1.58 o 
   5   2   8        0.00        0.45      0.45 o 
   6   2   8        0.52       -0.01      0.78 o 
   7   2   8       14.44       16.79      0.96 o 
  -6   3   8       22.12       22.95      1.54 o 
  -5   3   8        0.31        1.56      0.84 o 
  -3   3   8       33.15       33.35      1.08 o 
  -2   3   8       95.11       86.86      1.92 o 
  -1   3   8        2.79        3.22      0.66 o 
   0   3   8        0.35       -0.17      0.34 o 
   1   3   8       17.24       15.09      0.68 o 
   2   3   8        0.37        0.67      0.95 o 
   3   3   8       14.03       12.68      0.50 o 
   4   3   8       10.53        8.65      0.59 o 
   5   3   8        0.18       -0.06      0.50 o 
   6   3   8        3.02        3.93      0.70 o 
  -6   4   8       25.79       27.38      1.70 o 
  -5   4   8       14.96       15.34      0.89 o 
  -4   4   8       74.28       70.98      1.81 o 
  -3   4   8       14.11       12.96      1.10 o 
  -2   4   8        9.90        5.65      0.60 o 
  -1   4   8      312.07      315.69      5.45 o 
   0   4   8       81.33       70.64      1.66 o 
   1   4   8      177.60      176.08      3.28 o 
   2   4   8       38.63       40.31      1.14 o 
   3   4   8      263.94      275.56      4.81 o 
   4   4   8       35.76       35.76      1.61 o 
   5   4   8       28.56       31.61      1.57 o 
   6   4   8       39.44       44.64      2.00 o 
  -5   5   8       35.27       37.31      1.35 o 
  -4   5   8        5.12        5.25      0.72 o 
  -3   5   8       53.57       65.48      2.40 o 
  -2   5   8       33.67       32.81      1.11 o 
  -1   5   8        0.03        0.81      0.45 o 
   0   5   8      121.11      125.77      2.58 o 
   1   5   8        7.64        4.56      1.00 o 
   2   5   8        0.01        0.20      0.43 o 
   3   5   8      241.90      230.59      6.08 o 
   5   5   8       72.58       75.25      2.69 o 
   6   5   8       19.31       19.00      1.34 o 
  -5   6   8       57.06       58.71      1.96 o 
  -4   6   8        1.89        1.42      0.68 o 
  -3   6   8       97.12       97.01      2.30 o 
  -2   6   8       83.02       86.29      2.06 o 
  -1   6   8      214.04      207.90      3.93 o 
   0   6   8      124.39      131.01      2.73 o 
   1   6   8      143.21      137.37      2.81 o 
   2   6   8       82.97       83.14      1.96 o 
   3   6   8       43.92       47.12      1.41 o 
   4   6   8       68.87       71.12      1.81 o 
   5   6   8       59.45       61.51      2.39 o 
  -4   7   8       30.93       35.60      1.80 o 
  -3   7   8       22.80       29.80      1.20 o 
  -2   7   8        0.00        0.43      0.53 o 
  -1   7   8        1.08        0.61      0.46 o 
   0   7   8       16.08       14.54      0.80 o 
   1   7   8       29.71       28.94      1.08 o 
   2   7   8        0.04        0.70      0.52 o 
   3   7   8        1.82        1.43      0.57 o 
   4   7   8        1.37        1.88      1.56 o 
   5   7   8        0.43        1.13      0.98 o 
  -3   8   8        3.51        3.63      0.78 o 
  -2   8   8        0.13       -0.39      0.57 o 
  -1   8   8        3.57        3.92      0.65 o 
   0   8   8        6.32        6.83      1.35 o 
   1   8   8       17.48       19.91      0.96 o 
   2   8   8        7.81        9.74      0.80 o 
   3   8   8        0.84        0.62      0.62 o 
   4   8   8        0.00       -0.24      0.73 o 
  -2   9   8        1.46        0.71      0.67 o 
  -1   9   8        0.42        0.55      0.66 o 
   0   9   8        6.59        8.60      0.91 o 
   1   9   8        0.34        0.36      0.61 o 
   2   9   8        2.53        3.70      2.09 o 
  -2  -5   9        0.06        0.60      1.53 o 
  -1  -5   9       14.64       13.53      1.15 o 
   0  -5   9        1.23        1.00      0.78 o 
   1  -5   9        0.26        1.53      0.86 o 
   2  -5   9        0.00        0.97      0.88 o 
   3  -5   9        4.33        4.48      1.20 o 
  -3  -4   9        3.08        5.76      0.87 o 
  -2  -4   9       35.80       37.60      1.40 o 
  -1  -4   9        3.74        2.74      0.65 o 
   0  -4   9       58.08       56.33      2.16 o 
   1  -4   9        0.75        0.69      0.72 o 
   2  -4   9       10.70       11.85      1.30 o 
   3  -4   9        1.28        1.13      0.67 o 
   4  -4   9        0.51       -0.34      0.68 o 
  -4  -3   9        1.40        1.64      0.70 o 
  -3  -3   9        1.05        0.67      0.61 o 
  -2  -3   9       15.27       12.60      0.83 o 
  -1  -3   9        5.57        4.53      0.65 o 
   0  -3   9        1.56        0.98      0.62 o 
   1  -3   9        9.31        9.62      0.91 o 
   2  -3   9       46.46       46.93      1.37 o 
   3  -3   9        7.79        9.32      0.78 o 
   4  -3   9        7.22        8.16      1.04 o 
   5  -3   9        2.54        1.73      1.14 o 
  -5  -2   9        1.66        2.23      0.77 o 
  -4  -2   9        4.65        5.76      1.73 o 
  -3  -2   9        2.72        1.64      1.11 o 
  -2  -2   9        0.02        0.14      0.47 o 
  -1  -2   9       11.00        9.82      0.68 o 
   0  -2   9       45.61       44.07      1.27 o 
   1  -2   9       60.06       59.82      1.46 o 
   2  -2   9       72.76       68.86      1.69 o 
   3  -2   9        2.53        2.20      0.81 o 
   4  -2   9      248.53      253.51      4.65 o 
   5  -2   9        0.00        0.34      0.62 o 
  -5  -1   9        0.16       -0.19      0.66 o 
  -4  -1   9        3.46        4.17      1.13 o 
  -3  -1   9        8.65        7.89      1.36 o 
  -2  -1   9        7.43        8.15      0.67 o 
  -1  -1   9       15.04       15.27      0.73 o 
   0  -1   9       40.00       42.25      1.11 o 
   1  -1   9       38.55       38.35      1.09 o 
   2  -1   9        0.01        0.56      0.47 o 
   3  -1   9       37.33       38.30      1.55 o 
   4  -1   9       43.69       46.27      1.40 o 
   5  -1   9       59.78       60.20      1.69 o 
   6  -1   9        6.05        7.17      0.85 o 
  -5   0   9       13.95       18.16      1.55 o 
  -4   0   9       13.76       13.24      0.83 o 
  -3   0   9       47.75       49.06      1.93 o 
  -2   0   9        8.91        8.05      0.63 o 
  -1   0   9        0.50       -0.01      0.31 o 
   0   0   9       85.42       82.80      1.44 o 
   1   0   9       36.43       38.25      0.88 o 
   2   0   9        1.50        1.33      0.56 o 
   3   0   9        6.16        5.84      0.64 o 
   4   0   9        0.31        0.43      0.50 o 
   5   0   9       39.89       41.27      1.34 o 
   6   0   9        1.03        1.61      0.66 o 
  -5   1   9        6.81        5.31      1.19 o 
  -4   1   9        0.60        0.29      0.82 o 
  -3   1   9       52.64       51.36      2.17 o 
  -2   1   9        0.10        0.11      0.64 o 
  -1   1   9      224.58      197.73     14.13 o 
   0   1   9        7.29        7.47      0.67 o 
   1   1   9       87.60       80.30      1.41 o 
   2   1   9       19.78       19.81      0.78 o 
   3   1   9      193.78      184.52      3.38 o 
   4   1   9       31.36       29.61      1.03 o 
   5   1   9        3.77        3.12      0.64 o 
   6   1   9        0.09       -0.85      0.58 o 
  -5   2   9       75.13       76.76      2.96 o 
  -4   2   9       14.42       14.98      1.26 o 
  -3   2   9       22.37       19.74      1.33 o 
  -1   2   9       18.45       14.29      0.84 o 
   0   2   9       13.85       10.84      0.61 o 
   1   2   9        1.80        0.50      0.66 o 
   2   2   9        0.41        0.12      0.32 o 
   3   2   9        9.08        9.85      0.62 o 
   4   2   9       25.47       24.61      0.97 o 
   5   2   9        3.31        2.27      0.58 o 
   6   2   9        0.38       -0.26      0.90 o 
  -5   3   9       12.72       10.87      1.17 o 
  -4   3   9       20.23       19.32      1.38 o 
  -3   3   9        0.01        0.05      0.52 o 
  -2   3   9        2.35        1.02      0.44 o 
  -1   3   9       47.12       50.28      1.36 o 
   0   3   9      154.13      165.55      3.17 o 
   1   3   9        2.80        1.80      0.44 o 
   2   3   9       72.65       72.57      1.70 o 
   3   3   9       31.02       31.04      1.49 o 
   4   3   9       97.75       97.62      3.11 o 
   5   3   9        9.36       10.64      1.25 o 
   6   3   9       59.02       64.87      1.76 o 
  -5   4   9        1.67        2.72      0.98 o 
  -4   4   9       14.63       14.71      0.85 o 
  -3   4   9        5.64        7.08      0.73 o 
  -2   4   9       90.71       90.73      2.09 o 
  -1   4   9        4.49        3.57      0.55 o 
   0   4   9       60.01       58.47      2.52 o 
   1   4   9       25.43       24.82      0.92 o 
   2   4   9      245.59      249.59      8.03 o 
   3   4   9        0.55       -0.05      0.47 o 
   4   4   9       13.68       13.47      1.05 o 
   5   4   9       39.49       40.48      1.88 o 
   6   4   9        1.63        3.51      1.12 o 
  -5   5   9        4.95        5.70      0.86 o 
  -4   5   9        2.31        0.79      0.65 o 
  -3   5   9        0.12        0.22      0.78 o 
  -2   5   9       10.37        8.95      0.70 o 
  -1   5   9        1.81        2.44      0.51 o 
   0   5   9        3.22        2.03      0.47 o 
   1   5   9       16.78       18.12      0.82 o 
   2   5   9       89.15       89.78      2.09 o 
   3   5   9        8.62        8.51      1.08 o 
   5   5   9       86.47       89.76      3.10 o 
  -4   6   9        9.97       11.42      1.20 o 
  -3   6   9       33.07       37.69      1.34 o 
  -2   6   9      111.25      121.78      2.70 o 
  -1   6   9       39.27       37.80      1.36 o 
   0   6   9       18.31       21.17      0.93 o 
   1   6   9      148.17      148.32      3.97 o 
   2   6   9        2.81        4.19      0.64 o 
   3   6   9       69.61       75.52      3.84 o 
   4   6   9        7.51        7.07      1.12 o 
   5   6   9       18.80       21.60      1.43 o 
  -4   7   9        5.38        7.45      0.94 o 
  -3   7   9        8.02        7.83      0.84 o 
  -2   7   9        0.17        0.53      0.56 o 
  -1   7   9        0.42        0.44      0.53 o 
   0   7   9       30.57       34.75      1.24 o 
   1   7   9       17.40       18.40      0.92 o 
   2   7   9        0.05       -0.67      0.52 o 
   3   7   9        7.54        8.27      1.82 o 
   4   7   9        5.49        5.68      1.74 o 
  -2   8   9       21.23       26.10      1.19 o 
  -1   8   9        1.74        1.98      0.66 o 
   0   8   9        8.20        9.37      0.97 o 
   1   8   9       12.06       15.66      0.91 o 
   2   8   9       20.69       22.09      1.07 o 
   3   8   9        0.00        0.61      0.75 o 
   0   9   9        0.02        0.40      0.70 o 
   1   9   9        0.24       -0.30      0.65 o 
  -2  -4  10        4.57        6.18      1.17 o 
  -1  -4  10       13.16       16.04      1.23 o 
   0  -4  10        6.52        9.82      1.18 o 
   1  -4  10        0.00        0.36      0.82 o 
   2  -4  10        3.76        3.43      0.95 o 
  -3  -3  10       10.57       13.00      0.95 o 
  -2  -3  10       15.13       19.42      1.01 o 
  -1  -3  10       27.34       30.08      1.15 o 
   0  -3  10        3.88        5.67      0.89 o 
   1  -3  10        0.53        0.98      0.72 o 
   2  -3  10       16.31       19.23      1.33 o 
   3  -3  10       10.46       12.17      0.85 o 
   4  -3  10        2.78        1.60      0.81 o 
  -4  -2  10        3.49        4.05      0.82 o 
  -3  -2  10        6.16        6.68      0.83 o 
  -2  -2  10       17.04       19.41      0.95 o 
  -1  -2  10       14.04       15.43      0.82 o 
   0  -2  10       22.20       21.51      1.19 o 
   1  -2  10        1.57        2.93      0.73 o 
   2  -2  10       21.03       20.53      0.92 o 
   3  -2  10       16.13       16.73      0.90 o 
   4  -2  10       26.09       29.92      1.72 o 
  -4  -1  10       10.10       10.74      1.07 o 
  -3  -1  10       11.63       12.92      0.83 o 
  -2  -1  10        7.13        7.43      1.04 o 
  -1  -1  10        2.21        2.74      0.84 o 
   0  -1  10       44.02       17.21      1.18 o 
   1  -1  10       19.68       19.30      0.80 o 
   2  -1  10        1.18        1.33      0.51 o 
   3  -1  10       22.87       25.01      1.02 o 
   4  -1  10        5.05        7.70      0.85 o 
   5  -1  10       44.01       48.76      1.57 o 
  -4   0  10        0.02       -0.12      0.99 o 
  -3   0  10       11.45       12.66      1.26 o 
  -2   0  10        1.95        2.99      0.98 o 
  -1   0  10      149.82      151.06      4.18 o 
   0   0  10        1.99        2.12      0.77 o 
   1   0  10       73.72       72.54      1.66 o 
   2   0  10       27.28       28.58      1.01 o 
   3   0  10      162.02      171.21      3.32 o 
   4   0  10        7.36        9.14      0.83 o 
   5   0  10       18.57       21.44      1.25 o 
  -5   1  10       10.86       13.74      1.45 o 
  -4   1  10        6.19        4.86      1.14 o 
  -3   1  10       11.03       12.97      1.17 o 
  -2   1  10       24.75       20.01      1.36 o 
  -1   1  10       55.66       60.52      1.56 o 
   0   1  10       87.80       80.56      1.85 o 
   1   1  10      151.80      154.90      2.91 o 
   2   1  10      114.82      109.06      2.27 o 
   3   1  10       69.35       70.03      1.74 o 
   4   1  10        0.56        0.93      0.53 o 
   5   1  10      117.46      123.24      2.68 o 
  -5   2  10        1.39        0.93      1.00 o 
  -4   2  10       13.11       16.80      1.31 o 
  -3   2  10       38.44       39.63      1.95 o 
  -2   2  10       33.73       34.55      2.93 o 
  -1   2  10        0.52       -0.66      0.44 o 
   0   2  10        9.01        4.94      1.74 o 
   1   2  10        5.55        0.01      0.61 o 
   2   2  10        2.95        1.82      0.69 o 
   3   2  10        0.74        0.14      0.66 o 
   4   2  10        4.72        2.39      0.88 o 
   5   2  10        2.70        3.21      0.74 o 
  -5   3  10        9.79       11.30      1.49 o 
  -4   3  10        6.86        6.87      1.18 o 
  -2   3  10       26.17       20.54      0.91 o 
  -1   3  10       34.34       33.07      1.55 o 
   0   3  10        0.96        1.77      0.52 o 
   1   3  10       96.94       91.29      2.05 o 
   2   3  10       39.64       35.12      1.13 o 
   3   3  10        0.52       -0.53      0.60 o 
   4   3  10        0.96        0.61      0.82 o 
   5   3  10        9.87       12.54      1.41 o 
  -4   4  10        1.37        1.50      0.99 o 
  -3   4  10        8.33        6.63      1.16 o 
  -2   4  10        9.53        8.63      0.72 o 
  -1   4  10        6.21        4.64      0.63 o 
   0   4  10       13.03       10.15      0.69 o 
   1   4  10        0.67        0.84      0.49 o 
   2   4  10        1.06        1.37      0.53 o 
   3   4  10       17.12       17.54      1.23 o 
   4   4  10       26.32       22.08      1.41 o 
   5   4  10        0.52       -0.27      0.89 o 
  -4   5  10        4.84        2.53      0.79 o 
  -3   5  10       17.76       16.96      0.93 o 
  -2   5  10        1.34        3.47      0.71 o 
  -1   5  10        0.01       -0.21      0.46 o 
   0   5  10        9.96        4.83      0.89 o 
   1   5  10        0.08        0.11      0.47 o 
   2   5  10        1.89        1.36      0.57 o 
   3   5  10        4.40        3.30      0.84 o 
   4   5  10        3.52        5.38      1.02 o 
   5   5  10       10.98       10.34      1.39 o 
  -3   6  10        3.50        2.95      0.74 o 
  -2   6  10        9.83       12.23      0.84 o 
  -1   6  10        0.02        0.31      0.53 o 
   0   6  10        9.28        7.60      0.78 o 
   1   6  10       12.16       16.21      0.88 o 
   2   6  10        0.82        1.12      0.57 o 
   3   6  10        9.15        8.73      0.85 o 
   4   6  10        1.57        1.75      0.89 o 
  -3   7  10        0.94        0.97      0.68 o 
  -2   7  10        0.69       -0.44      0.63 o 
  -1   7  10        4.38        4.76      0.71 o 
   0   7  10        7.35        8.78      0.97 o 
   1   7  10        0.00        0.70      0.58 o 
   2   7  10        6.12        6.71      0.85 o 
   3   7  10       16.81       18.23      1.02 o 
  -1   8  10        2.07        2.74      0.79 o 
   0   8  10       19.08       20.25      1.03 o 
   1   8  10        9.80       11.26      0.91 o 
   2   8  10       10.80       13.77      1.22 o 
  -1  -3  11        1.56        2.26      0.88 o 
   0  -3  11        0.11       -0.36      0.73 o 
   1  -3  11        0.47        1.51      0.86 o 
   2  -3  11        0.01       -0.47      0.77 o 
  -2  -2  11        2.04        4.58      1.44 o 
  -1  -2  11       13.04       15.38      0.88 o 
   0  -2  11        9.03       11.32      0.97 o 
   1  -2  11        2.68        1.74      0.78 o 
   2  -2  11        0.47        1.36      0.64 o 
   3  -2  11        9.67       12.12      1.02 o 
  -3  -1  11        2.40        5.20      1.26 o 
  -2  -1  11        2.60        2.80      0.64 o 
  -1  -1  11       31.81       37.11      1.25 o 
   0  -1  11        0.04        0.35      0.64 o 
   1  -1  11        0.01        0.57      0.47 o 
   2  -1  11       14.60       15.95      0.85 o 
   3  -1  11        4.65        8.85      0.91 o 
   4  -1  11        3.34        4.07      1.07 o 
  -3   0  11        0.01        0.40      1.02 o 
  -2   0  11        4.68        3.27      0.99 o 
  -1   0  11        3.54        2.36      0.92 o 
   0   0  11        0.57        0.11      0.84 o 
   1   0  11        0.15        0.50      0.46 o 
   2   0  11        8.72        9.80      0.70 o 
   3   0  11        8.51       10.54      0.75 o 
   4   0  11        8.59       12.22      1.28 o 
  -4   1  11        4.64        3.06      1.17 o 
  -3   1  11        0.07       -0.40      0.95 o 
  -2   1  11        0.32       -0.32      0.83 o 
  -1   1  11       21.78       25.60      1.49 o 
   0   1  11       10.59       11.71      0.77 o 
   1   1  11        6.13       11.12      1.17 o 
   2   1  11        0.15        0.02      0.74 o 
   3   1  11        0.44        0.00      0.82 o 
   4   1  11       13.01       12.15      1.09 o 
  -4   2  11        0.44        0.82      0.92 o 
  -3   2  11        9.50       11.30      1.22 o 
  -2   2  11        1.24        3.43      0.95 o 
  -1   2  11       12.03        7.81      0.98 o 
   0   2  11        7.49        5.65      0.69 o 
   1   2  11        0.38       -0.01      0.46 o 
   2   2  11       19.06       18.29      1.22 o 
   3   2  11       20.15       17.93      1.29 o 
   4   2  11        1.63        0.41      0.91 o 
   5   2  11        0.01        0.82      1.03 o 
  -4   3  11        0.00       -0.60      1.03 o 
  -3   3  11       12.72       12.59      1.29 o 
  -2   3  11        8.74        5.75      0.75 o 
  -1   3  11        0.04       -0.44      0.51 o 
   0   3  11       37.69       32.00      1.15 o 
   1   3  11        0.25        0.11      0.53 o 
   2   3  11        0.14       -0.26      0.68 o 
   3   3  11       64.71       65.99      2.52 o 
   4   3  11       24.83       25.02      1.55 o 
  -3   4  11        3.66        3.71      0.76 o 
  -2   4  11        0.89        1.36      0.64 o 
  -1   4  11        0.40        0.48      0.55 o 
   0   4  11        7.90        8.19      1.40 o 
   1   4  11        0.13        0.13      0.53 o 
   2   4  11       18.40       18.74      1.28 o 
   3   4  11        0.54        0.88      0.83 o 
   4   4  11        3.25        4.33      1.04 o 
  -3   5  11        0.44        0.50      0.67 o 
  -2   5  11        3.63        4.79      1.66 o 
  -1   5  11       29.35       30.87      1.19 o 
   0   5  11        3.75        3.31      0.83 o 
   1   5  11       15.64       16.67      0.89 o 
   2   5  11       10.10        9.01      1.57 o 
   3   5  11       50.37       54.53      2.28 o 
   4   5  11        3.54        2.47      1.00 o 
  -2   6  11        2.81        4.40      0.82 o 
  -1   6  11       26.26       32.77      1.27 o 
   0   6  11        2.87        2.51      1.49 o 
   1   6  11       49.17       61.10      1.76 o 
   2   6  11        9.04        9.91      1.28 o 
   3   6  11        0.10        1.28      0.98 o 
  -1   7  11        0.08       -0.25      0.66 o 
   0   7  11        5.95        8.66      0.89 o 
   1   7  11        2.48        2.10      0.68 o 
   2   7  11        1.44        0.83      0.68 o 
  -1  -1  12        5.93        7.70      1.39 o 
   1  -1  12       39.70       47.51      2.00 o 
   2  -1  12        2.36        5.86      0.77 o 
  -2   0  12        0.00        0.05      1.07 o 
  -1   0  12       19.77       23.69      1.61 o 
   1   0  12       12.06       16.00      1.18 o 
   2   0  12       19.10       25.98      1.53 o 
   3   0  12       12.09       14.46      1.29 o 
  -2   1  12        3.69        5.38      1.17 o 
  -1   1  12        9.31        9.54      1.33 o 
   0   1  12        2.40        1.21      0.63 o 
   2   1  12        2.78        2.79      0.92 o 
   3   1  12        3.45        5.44      1.18 o 
  -3   2  12        0.10        0.46      1.08 o 
  -2   2  12        6.85        6.58      1.36 o 
  -1   2  12        7.37        5.72      1.15 o 
   0   2  12        8.62        6.34      0.77 o 
   1   2  12        0.66        0.56      0.77 o 
   2   2  12       65.46       67.10      2.53 o 
   3   2  12        5.32        6.82      1.17 o 
  -2   3  12       31.40       38.64      2.05 o 
  -1   3  12        0.79        0.70      0.64 o 
   0   3  12        8.20       11.09      0.79 o 
   1   3  12        0.16        0.29      0.58 o 
   2   3  12        1.17        0.02      0.81 o 
   3   3  12        3.35        3.37      1.08 o 
  -2   4  12       12.73       12.74      1.04 o 
  -1   4  12        3.35        2.98      0.68 o 
   0   4  12        0.03        0.46      0.62 o 
   1   4  12        0.65        0.47      0.64 o 
   2   4  12        4.03        2.38      0.91 o 
   3   4  12        1.08        0.56      0.89 o 
  -2   5  12        2.29        2.05      0.73 o 
  -1   5  12        5.39        5.53      0.82 o 
   0   5  12        5.01        3.54      1.15 o 
   1   5  12        1.99        1.15      0.66 o 
   2   5  12       16.42       21.22      1.53 o 
  -1   6  12        2.11        1.66      0.71 o 
   0   6  12       13.64       18.30      1.02 o 
   1   6  12        1.81        0.50      0.69 o 
   0   2  13        3.42        0.94      1.07 o 
   1   2  13        3.70        1.57      0.98 o 
   0   3  13        0.04        0.27      0.71 o 
   1   3  13        5.29        3.50      1.04 o 
                                                 
